# Supplementary material for: Overwintering and breeding patterns of monarch butterflies (Danaus plexippus) in coastal plain habitats of the southeastern USA
Source: Sci Rep. 2023 Jun 27;13:10438. doi: 10.1038/s41598-023-37225-7 (PMC10300085; doi:10.1038/s41598-023-37225-7)
Supplement: Supplementary file 1 — Supplementary Table S1. [file 41598_2023_37225_MOESM1_ESM.csv]

Table S1. Data for each individual capture and recapture occurrence of monarch butterflies with associated location, size, sex, and behavior data used in the analysis.
tag.num	capture_Date	Month	Year	Location	Sex	wing.length	Feeding	Mating	Oviposit	Capture.Activity
MPR 459	1/8/2018	1	2018	Maritime	M	53				Moisture on lawn
MPR 461	1/20/2018	1	2018	Maritime	F	52	y			Eriobotrya japonica (Loquat) bloom
MPR 929	1/21/2018	1	2018	Maritime	M	54				Basking
MPR 459	1/22/2018	1	2018	Maritime	M	53				Basking
MPR 462	1/22/2018	1	2018	Maritime	M	52	y			Taraxacum officinale (Dandelion) bloom
MPR 459	1/26/2018	1	2018	Maritime	M	53	y			Taraxacum officinale (Dandelion) bloom
MPR 459	2/1/2018	2	2018	Maritime	M	53	y			Taraxacum officinale (Dandelion) bloom
MPR 459	2/5/2018	2	2018	Maritime	M	53	y			Lamium amplexicaule (Henbit) bloom
MPR 462	2/10/2018	2	2018	Maritime	M	52	y			Lamium amplexicaule (Henbit) bloom
MPR 463	2/15/2018	2	2018	Maritime	F	53	y			Viburnum suspensum (Sandankwa Viburnum) bloom
MPR 464	2/15/2018	2	2018	Maritime	M	51	y			Viburnum suspensum (Sandankwa Viburnum) bloom
MPR 465	2/15/2018	2	2018	Maritime	M	NA	y			Viburnum suspensum (Sandankwa Viburnum) bloom
MPR 466	2/15/2018	2	2018	Maritime	F	47	y			Viburnum suspensum (Sandankwa Viburnum) bloom
MPR 467	2/15/2018	2	2018	Maritime	M	54	y			Viburnum suspensum (Sandankwa Viburnum) bloom
MPR 468	2/15/2018	2	2018	Maritime	M	54	y			Viburnum suspensum (Sandankwa Viburnum) bloom
MPR 469	2/19/2018	2	2018	Maritime	F	50				Basking
MPR 470	2/19/2018	2	2018	Maritime	M	54				Basking
MPR 471	2/19/2018	2	2018	Maritime	M	53	y			Viburnum suspensum (Sandankwa Viburnum) bloom
MPR 472	2/19/2018	2	2018	Maritime	F	51	y			Viburnum suspensum (Sandankwa Viburnum) bloom
MPR 473	2/20/2018	2	2018	Maritime	M	49	y			Viburnum suspensum (Sandankwa Viburnum) bloom
MPR 474	2/20/2018	2	2018	Maritime	M	52				Basking on Lawn (possibly getting moisture)
MPR 475	2/22/2018	2	2018	Maritime	M	52	y			Viburnum suspensum (Sandankwa Viburnum) bloom
MPR 476	2/24/2018	2	2018	Maritime	M	54	y			Viburnum suspensum (Sandankwa Viburnum) bloom
MPR 477	2/24/2018	2	2018	Maritime	M	56	y			Viburnum suspensum (Sandankwa Viburnum) bloom
MPR 478	2/24/2018	2	2018	Maritime	M	53	y			Viburnum suspensum (Sandankwa Viburnum) bloom
MPR 476	2/25/2018	2	2018	Maritime	M	54	y			Viburnum suspensum (Sandankwa Viburnum) bloom
MPR 479	2/25/2018	2	2018	Maritime	M	53	y			Viburnum suspensum (Sandankwa Viburnum) bloom
MPR 480	2/27/2018	2	2018	Maritime	M	55	y			Lamium amplexicaule (Henbit) bloom
MPR 481	2/27/2018	2	2018	Maritime	F	53	y			Taraxacum officinale (Dandelion) bloom
MPR 482	3/1/2018	3	2018	Maritime	M	52	y			Viburnum suspensum (Sandankwa Viburnum) bloom
MPR 483	3/2/2018	3	2018	Maritime	M	52	y			Viburnum suspensum (Sandankwa Viburnum) bloom
MPR 484	3/3/2018	3	2018	Maritime	F	54	y			Lamium amplexicaule (Henbit) bloom
MPR 485	3/3/2018	3	2018	Maritime	F	51				Undirected Flight
MPR 486	3/4/2018	3	2018	Maritime	M	53				Basking
MPR 487	3/5/2018	3	2018	Maritime	M	53	y			Viburnum suspensum (Sandankwa Viburnum) bloom
MPR 488	3/7/2018	3	2018	Maritime	M	53	y			Prunus caroliniana (Carolina Laurelcherry) bloom
MPR 489	3/28/2018	3	2018	Maritime	M	54	y			Pittosporum tobira (Japanese Cheesewood) bloom
MPR 490	3/28/2018	3	2018	Maritime	M	53	y			Pittosporum tobira (Japanese Cheesewood) bloom
MPR 491	3/28/2018	3	2018	Maritime	M	58	y			Pittosporum tobira (Japanese Cheesewood) bloom
MPR 492	3/28/2018	3	2018	Maritime	M	51	y			Pittosporum tobira (Japanese Cheesewood) bloom
MPR 490	3/29/2018	3	2018	Maritime	M	53	y			Pittosporum tobira (Japanese Cheesewood) bloom
MPR 490	3/29/2018	3	2018	Maritime	M	53	y			Pittosporum tobira (Japanese Cheesewood) bloom
MPR 490	3/29/2018	3	2018	Maritime	M	53	y			Pittosporum tobira (Japanese Cheesewood) bloom
MPR 493	3/29/2018	3	2018	Maritime	M	54	y			Pittosporum tobira (Japanese Cheesewood) bloom
MPR 494	3/29/2018	3	2018	Maritime	M	56				Resting (leeward branch)
MPR 495	3/29/2018	3	2018	Maritime	M	56	y			Pittosporum tobira (Japanese Cheesewood) bloom
MPR 496	3/29/2018	3	2018	Maritime	M	53	y			Flight @ Pittosporum tobira (Japanese Cheesewood) bloom
MPR 496	3/29/2018	3	2018	Maritime	M	53	y			Pittosporum tobira (Japanese Cheesewood) bloom
MPR 497	3/29/2018	3	2018	Maritime	M	53				Resting (leeward branch)
MPR 498	3/29/2018	3	2018	Maritime	M	55	y			Pittosporum tobira (Japanese Cheesewood) bloom
MPR 499	3/29/2018	3	2018	Maritime	M	54	y			Pittosporum tobira (Japanese Cheesewood) bloom
MPR 500	3/29/2018	3	2018	Maritime	F	57	y			Pittosporum tobira (Japanese Cheesewood) bloom
MPR 501	3/29/2018	3	2018	Maritime	M	56				Resting (leeward branch)
MPR 502	3/29/2018	3	2018	Maritime	M	56	y			Pittosporum tobira (Japanese Cheesewood) bloom
MPR 503	3/29/2018	3	2018	Maritime	M	55	y			Pittosporum tobira (Japanese Cheesewood) bloom
MPR 501	3/31/2018	3	2018	Maritime	M	56	y			Pittosporum tobira (Japanese Cheesewood) bloom
MPR 503	3/31/2018	3	2018	Maritime	M	55	y			Pittosporum tobira (Japanese Cheesewood) bloom
MPR 504	3/31/2018	3	2018	Maritime	M	56	y			Pittosporum tobira (Japanese Cheesewood) bloom
MPR 505	3/31/2018	3	2018	Maritime	M	52	y			Pittosporum tobira (Japanese Cheesewood) bloom
MPR 506	3/31/2018	3	2018	Maritime	M	54	y			Pittosporum tobira (Japanese Cheesewood) bloom
MPR 507	3/31/2018	3	2018	Maritime	M	56	y			Pittosporum tobira (Japanese Cheesewood) bloom
MPR 508	3/31/2018	3	2018	Maritime	M	54	y			Pittosporum tobira (Japanese Cheesewood) bloom
MPR 509	3/31/2018	3	2018	Maritime	M	53	y			Pittosporum tobira (Japanese Cheesewood) bloom
MPR 510	3/31/2018	3	2018	Maritime	M	57	y			Pittosporum tobira (Japanese Cheesewood) bloom
MPR 511	3/31/2018	3	2018	Maritime	M	54	y			Pittosporum tobira (Japanese Cheesewood) bloom
MPR 512	3/31/2018	3	2018	Maritime	M	56	y			Pittosporum tobira (Japanese Cheesewood) bloom
MPR 513	3/31/2018	3	2018	Maritime	F	54	y			Pittosporum tobira (Japanese Cheesewood) bloom
MPR 514	3/31/2018	3	2018	Maritime	M	55				Aggressive/Territorial Flight
MPR 514	3/31/2018	3	2018	Maritime	M	55	y			Pittosporum tobira (Japanese Cheesewood) bloom
MPR 515	3/31/2018	3	2018	Maritime	M	52	y			Pittosporum tobira (Japanese Cheesewood) bloom
MPR 516	3/31/2018	3	2018	Maritime	F	54	y			Pittosporum tobira (Japanese Cheesewood) bloom
MPR 517	3/31/2018	3	2018	Maritime	M	53	y			Pittosporum tobira (Japanese Cheesewood) bloom
MPR 494	4/1/2018	4	2018	Maritime	M	56				Aggressive/Territorial Flight
MPR 518	4/1/2018	4	2018	Maritime	M	56				Basking
MPR 519	4/1/2018	4	2018	Maritime	M	55	y			Pittosporum tobira (Japanese Cheesewood) bloom
MPR 520	4/1/2018	4	2018	Maritime	M	54	y			Pittosporum tobira (Japanese Cheesewood) bloom
MPR 521	4/1/2018	4	2018	Maritime	M	53				Hovering above "hiding" female that he had chased
MPR 522	4/1/2018	4	2018	Maritime	M	53	y			Pittosporum tobira (Japanese Cheesewood) bloom
MPR 523	4/1/2018	4	2018	Maritime	M	57				Attracted to "decoy" dead monarch placed at Pittosporum tobira bloom
MPR 524	4/1/2018	4	2018	Maritime	M	54				Attracted to "decoy" dead monarch placed at Pittosporum tobira bloom
MPR 525	4/1/2018	4	2018	Maritime	M	52	y			Pittosporum tobira (Japanese Cheesewood) bloom
MPR 526	4/1/2018	4	2018	Maritime	M	54	y			Pittosporum tobira (Japanese Cheesewood) bloom
MPR 527	4/1/2018	4	2018	Maritime	F	53	y			Pittosporum tobira (Japanese Cheesewood) bloom
MPR 528	4/1/2018	4	2018	Maritime	M	53	y			Pittosporum tobira (Japanese Cheesewood) bloom
MPR 529	4/1/2018	4	2018	Maritime	M	51	y			Pittosporum tobira (Japanese Cheesewood) bloom
MPR 530	4/1/2018	4	2018	Maritime	F	52	y			Pittosporum tobira (Japanese Cheesewood) bloom
MPR 531	4/1/2018	4	2018	Maritime	F	53	y			Pittosporum tobira (Japanese Cheesewood) bloom
MPR 532	4/1/2018	4	2018	Maritime	F	53	y			Pittosporum tobira (Japanese Cheesewood) bloom
MPR 533	4/1/2018	4	2018	Maritime	M	55				Attracted to "decoy" dead monarch placed at Pittosporum tobira bloom
MPR 534	4/1/2018	4	2018	Maritime	F	56	y			Pittosporum tobira (Japanese Cheesewood) bloom
MPR 535	4/2/2018	4	2018	Maritime	M	55	y			Pittosporum tobira (Japanese Cheesewood) bloom
MPR 535	4/2/2018	4	2018	Maritime	M	55	y			Pittosporum tobira (Japanese Cheesewood) bloom
MPR 536	4/2/2018	4	2018	Maritime	F	53	y			Pittosporum tobira (Japanese Cheesewood) bloom
MPR 537	4/2/2018	4	2018	Maritime	M	53	y			Pittosporum tobira (Japanese Cheesewood) bloom
MPR 538	4/2/2018	4	2018	Maritime	M	57	y			Pittosporum tobira (Japanese Cheesewood) bloom
MPR 539	4/2/2018	4	2018	Maritime	M	54	y			Pittosporum tobira (Japanese Cheesewood) bloom
MPR 540	4/2/2018	4	2018	Maritime	F	54	y			Pittosporum tobira (Japanese Cheesewood) bloom
MPR 541	4/2/2018	4	2018	Maritime	M	54	y			Pittosporum tobira (Japanese Cheesewood) bloom
MPR 542	4/2/2018	4	2018	Maritime	M	55	y			Pittosporum tobira (Japanese Cheesewood) bloom
MPR 543	4/2/2018	4	2018	Maritime	M	56	y			Pittosporum tobira (Japanese Cheesewood) bloom
MPR 544	4/2/2018	4	2018	Maritime	M	56	y			Pittosporum tobira (Japanese Cheesewood) bloom
MPR 545	4/2/2018	4	2018	Maritime	M	55	y			Pittosporum tobira (Japanese Cheesewood) bloom
MPR 545	4/2/2018	4	2018	Maritime	M	55	y			Pittosporum tobira (Japanese Cheesewood) bloom
MPR 546	4/2/2018	4	2018	Maritime	M	55				Attracted to "decoy" dead monarch placed at Pittosporum tobira bloom
MPR 547	4/2/2018	4	2018	Maritime	M	55	y			Pittosporum tobira (Japanese Cheesewood) bloom
MPR 548	4/2/2018	4	2018	Maritime	M	55	y			Pittosporum tobira (Japanese Cheesewood) bloom
MPR 549	4/2/2018	4	2018	Maritime	M	55	y			Pittosporum tobira (Japanese Cheesewood) bloom
MPR 550	4/2/2018	4	2018	Maritime	M	56	y			Pittosporum tobira (Japanese Cheesewood) bloom
MPR 551	4/2/2018	4	2018	Maritime	M	56	y			Pittosporum tobira (Japanese Cheesewood) bloom
MPR 552	4/2/2018	4	2018	Maritime	M	54	y			Pittosporum tobira (Japanese Cheesewood) bloom
MPR 553	4/2/2018	4	2018	Maritime	M	53				Attracted to "decoy" dead monarch placed at Pittosporum tobira bloom
MPR 554	4/2/2018	4	2018	Maritime	M	53				Undirected Flight
MPR 555	4/2/2018	4	2018	Maritime	M	53	y			Pittosporum tobira (Japanese Cheesewood) bloom
MPR 556	4/2/2018	4	2018	Maritime	M	54	y			Pittosporum tobira (Japanese Cheesewood) bloom
MPR 557	4/2/2018	4	2018	Maritime	M	54	y			Pittosporum tobira (Japanese Cheesewood) bloom
MPR 558	4/2/2018	4	2018	Maritime	M	55	y			Pittosporum tobira (Japanese Cheesewood) bloom
MPR 559	4/2/2018	4	2018	Maritime	M	54	y			Pittosporum tobira (Japanese Cheesewood) bloom
MPR 560	4/2/2018	4	2018	Maritime	M	53	y			Pittosporum tobira (Japanese Cheesewood) bloom
MPR 519	4/3/2018	4	2018	Maritime	M	55				Attracted to "decoy" dead monarch placed at Pittosporum tobira bloom
MPR 561	4/3/2018	4	2018	Maritime	M	54				Hovering above "hiding" female (MPR562) that he had chased
MPR 562	4/3/2018	4	2018	Maritime	F	52				"Hiding" = playing dead, below male (MPR561) that had just chased her; captured by hand!
MPR 563	4/3/2018	4	2018	Maritime	F	54	y			Pittosporum tobira (Japanese Cheesewood) bloom
MPR 564	4/3/2018	4	2018	Maritime	M	56	y			Pittosporum tobira (Japanese Cheesewood) bloom
MPR 564	4/3/2018	4	2018	Maritime	M	56	y			Pittosporum tobira (Japanese Cheesewood) bloom
MPR 565	4/3/2018	4	2018	Maritime	M	51	y			Pittosporum tobira (Japanese Cheesewood) bloom
MPR 566	4/3/2018	4	2018	Maritime	M	54				Aggressive/Territorial Flight
MPR 567	4/3/2018	4	2018	Maritime	M	53	y			Pittosporum tobira (Japanese Cheesewood) bloom
MPR 567	4/3/2018	4	2018	Maritime	M	53	y			Pittosporum tobira (Japanese Cheesewood) bloom
MPR 568	4/3/2018	4	2018	Maritime	M	51	y			Pittosporum tobira (Japanese Cheesewood) bloom
MPR 569	4/3/2018	4	2018	Maritime	M	52	y			Pittosporum tobira (Japanese Cheesewood) bloom
MPR 570	4/3/2018	4	2018	Maritime	M	53	y			Pittosporum tobira (Japanese Cheesewood) bloom
MPR 571	4/3/2018	4	2018	Maritime	M	56	y			Pittosporum tobira (Japanese Cheesewood) bloom
MPR 572	4/3/2018	4	2018	Maritime	M	54	y			Pittosporum tobira (Japanese Cheesewood) bloom
MPR 573	4/3/2018	4	2018	Maritime	M	52	y			Pittosporum tobira (Japanese Cheesewood) bloom
MPR 574	4/3/2018	4	2018	Maritime	M	56	y			Pittosporum tobira (Japanese Cheesewood) bloom
MPR 575	4/3/2018	4	2018	Maritime	M	55	y			Pittosporum tobira (Japanese Cheesewood) bloom
MPR 576	4/3/2018	4	2018	Maritime	M	54	y			Pittosporum tobira (Japanese Cheesewood) bloom
MPR 577	4/3/2018	4	2018	Maritime	M	53	y			Pittosporum tobira (Japanese Cheesewood) bloom
MPR 578	4/3/2018	4	2018	Maritime	M	57	y			Pittosporum tobira (Japanese Cheesewood) bloom
MPR 579	4/3/2018	4	2018	Maritime	F	54	y			Pittosporum tobira (Japanese Cheesewood) bloom
MPR 580	4/3/2018	4	2018	Maritime	F	54	y			Pittosporum tobira (Japanese Cheesewood) bloom
MPR 581	4/3/2018	4	2018	Maritime	M	54	y			Pittosporum tobira (Japanese Cheesewood) bloom
MPR 582	4/3/2018	4	2018	Maritime	M	55	y			Pittosporum tobira (Japanese Cheesewood) bloom
MPR 582	4/3/2018	4	2018	Maritime	M	55	y			Pittosporum tobira (Japanese Cheesewood) bloom
MPR 583	4/3/2018	4	2018	Maritime	M	59	y			Pittosporum tobira (Japanese Cheesewood) bloom
MPR 583	4/3/2018	4	2018	Maritime	M	59	y			Pittosporum tobira (Japanese Cheesewood) bloom
MPR 584	4/3/2018	4	2018	Maritime	M	56	y			Pittosporum tobira (Japanese Cheesewood) bloom
MPR 585	4/3/2018	4	2018	Maritime	M	53				Basking
MPR 586	4/3/2018	4	2018	Maritime	M	55				Aggressive/Territorial Flight
MPR 587	4/3/2018	4	2018	Maritime	M	52	y			Pittosporum tobira (Japanese Cheesewood) bloom
MPR 588	4/3/2018	4	2018	Maritime	F	55	y			Pittosporum tobira (Japanese Cheesewood) bloom
MPR 589	4/3/2018	4	2018	Maritime	M	54	y			Pittosporum tobira (Japanese Cheesewood) bloom
MPR 590	4/3/2018	4	2018	Maritime	M	55	y			Pittosporum tobira (Japanese Cheesewood) bloom
MPR 591	4/3/2018	4	2018	Maritime	M	55	y			Pittosporum tobira (Japanese Cheesewood) bloom
MPR 592	4/3/2018	4	2018	Maritime	M	57				Basking
MPR 494	4/4/2018	4	2018	Maritime	M	56				Aggressive/Territorial Flight
MPR 494	4/4/2018	4	2018	Maritime	M	56	y			Pittosporum tobira (Japanese Cheesewood) bloom
MPR 593	4/4/2018	4	2018	Maritime	M	54	y			Pittosporum tobira (Japanese Cheesewood) bloom
MPR 594	4/4/2018	4	2018	Maritime	F	53	y			Pittosporum tobira (Japanese Cheesewood) bloom
MPR 595	4/4/2018	4	2018	Maritime	M	56	y			Pittosporum tobira (Japanese Cheesewood) bloom
MPR 596	4/4/2018	4	2018	Maritime	M	53	y			Pittosporum tobira (Japanese Cheesewood) bloom
MPR 598	4/4/2018	4	2018	Maritime	M	54	y			Pittosporum tobira (Japanese Cheesewood) bloom
MPR 599	4/4/2018	4	2018	Maritime	M	47	y			Pittosporum tobira (Japanese Cheesewood) bloom
MPR 600	4/4/2018	4	2018	Maritime	F	56	y			Pittosporum tobira (Japanese Cheesewood) bloom
MPR 601	4/4/2018	4	2018	Maritime	M	48	y			Pittosporum tobira (Japanese Cheesewood) bloom
MPR 602	4/4/2018	4	2018	Maritime	F	55	y			Pittosporum tobira (Japanese Cheesewood) bloom
MPR 603	4/4/2018	4	2018	Maritime	M	56	y			Pittosporum tobira (Japanese Cheesewood) bloom
MPR 604	4/4/2018	4	2018	Maritime	F	54	y			Pittosporum tobira (Japanese Cheesewood) bloom
MPR 605	4/4/2018	4	2018	Maritime	M	55	y			Pittosporum tobira (Japanese Cheesewood) bloom
MPR 606	4/4/2018	4	2018	Maritime	F	56	y			Pittosporum tobira (Japanese Cheesewood) bloom
MPR 607	4/4/2018	4	2018	Maritime	M	55	y			Pittosporum tobira (Japanese Cheesewood) bloom
MPR 608	4/4/2018	4	2018	Maritime	F	53	y			Pittosporum tobira (Japanese Cheesewood) bloom
MPR 609	4/4/2018	4	2018	Maritime	F	53	y			Pittosporum tobira (Japanese Cheesewood) bloom
MPR 610	4/4/2018	4	2018	Maritime	F	56	y			Pittosporum tobira (Japanese Cheesewood) bloom
MPR 611	4/4/2018	4	2018	Maritime	F	56	y			Pittosporum tobira (Japanese Cheesewood) bloom
MPR 612	4/4/2018	4	2018	Maritime	F	52	y			Pittosporum tobira (Japanese Cheesewood) bloom
MPR 613	4/4/2018	4	2018	Maritime	M	55	y			Pittosporum tobira (Japanese Cheesewood) bloom
MPR 614	4/4/2018	4	2018	Maritime	F	52	y			Pittosporum tobira (Japanese Cheesewood) bloom
MPR 615	4/4/2018	4	2018	Maritime	M	54	y			Pittosporum tobira (Japanese Cheesewood) bloom
MPR 616	4/4/2018	4	2018	Maritime	M	55	y			Pittosporum tobira (Japanese Cheesewood) bloom
MPR 617	4/4/2018	4	2018	Maritime	F	56	y			Pittosporum tobira (Japanese Cheesewood) bloom
MPR 618	4/4/2018	4	2018	Maritime	F	56	y			Pittosporum tobira (Japanese Cheesewood) bloom
MPR 619	4/4/2018	4	2018	Maritime	M	51	y			Pittosporum tobira (Japanese Cheesewood) bloom
MPR 620	4/4/2018	4	2018	Maritime	M	58	y			Pittosporum tobira (Japanese Cheesewood) bloom
MPR 621	4/4/2018	4	2018	Maritime	F	54	y			Pittosporum tobira (Japanese Cheesewood) bloom
MPR 622	4/4/2018	4	2018	Maritime	F	55	y			Pittosporum tobira (Japanese Cheesewood) bloom
MPR 623	4/4/2018	4	2018	Maritime	M	56	y			Pittosporum tobira (Japanese Cheesewood) bloom
MPR 624	4/4/2018	4	2018	Maritime	F	55	y			Pittosporum tobira (Japanese Cheesewood) bloom
MPR 625	4/4/2018	4	2018	Maritime	M	58	y			Pittosporum tobira (Japanese Cheesewood) bloom
MPR 626	4/4/2018	4	2018	Maritime	M	52	y			Pittosporum tobira (Japanese Cheesewood) bloom
MPR 627	4/4/2018	4	2018	Maritime	M	54	y			Pittosporum tobira (Japanese Cheesewood) bloom
MPR 628	4/4/2018	4	2018	Maritime	M	54	y			Pittosporum tobira (Japanese Cheesewood) bloom
MPR 629	4/4/2018	4	2018	Maritime	F	54	y			Pittosporum tobira (Japanese Cheesewood) bloom
MPR 630	4/4/2018	4	2018	Maritime	F	53	y			Pittosporum tobira (Japanese Cheesewood) bloom
MPR 631	4/4/2018	4	2018	Maritime	M	56	y			Pittosporum tobira (Japanese Cheesewood) bloom
MPR 632	4/4/2018	4	2018	Maritime	F	53	y			Pittosporum tobira (Japanese Cheesewood) bloom
MPR 633	4/4/2018	4	2018	Maritime	F	52	y			Pittosporum tobira (Japanese Cheesewood) bloom
MPR 634	4/4/2018	4	2018	Maritime	F	54	y			Pittosporum tobira (Japanese Cheesewood) bloom
MPR 635	4/4/2018	4	2018	Maritime	M	55	y			Pittosporum tobira (Japanese Cheesewood) bloom
MPR 636	4/4/2018	4	2018	Maritime	F	54	y			Pittosporum tobira (Japanese Cheesewood) bloom
MPR 637	4/4/2018	4	2018	Maritime	F	53	y			Pittosporum tobira (Japanese Cheesewood) bloom
MPR 638	4/4/2018	4	2018	Maritime	M	56	y			Pittosporum tobira (Japanese Cheesewood) bloom
MPR 639	4/4/2018	4	2018	Maritime	M	54	y			Pittosporum tobira (Japanese Cheesewood) bloom
MPR 640	4/4/2018	4	2018	Maritime	M	52	y			Pittosporum tobira (Japanese Cheesewood) bloom
MPR 641	4/4/2018	4	2018	Maritime	M	54	y			Pittosporum tobira (Japanese Cheesewood) bloom
MPR 642	4/4/2018	4	2018	Maritime	M	59	y			Pittosporum tobira (Japanese Cheesewood) bloom
MPR 643	4/4/2018	4	2018	Maritime	M	50	y			Pittosporum tobira (Japanese Cheesewood) bloom
MPR 644	4/4/2018	4	2018	Maritime	M	55	y			Pittosporum tobira (Japanese Cheesewood) bloom
MPR 645	4/4/2018	4	2018	Maritime	M	56	y			Pittosporum tobira (Japanese Cheesewood) bloom
MPR 646	4/4/2018	4	2018	Maritime	M	54	y			Pittosporum tobira (Japanese Cheesewood) bloom
MPR 647	4/4/2018	4	2018	Maritime	M	53	y			Pittosporum tobira (Japanese Cheesewood) bloom
MPR 648	4/4/2018	4	2018	Maritime	M	56	y			Pittosporum tobira (Japanese Cheesewood) bloom
MPR 649	4/4/2018	4	2018	Maritime	M	56				Aggressive/Territorial Flight
MPR 650	4/4/2018	4	2018	Maritime	M	55				Aggressive/Territorial Flight
MPR 651	4/4/2018	4	2018	Maritime	M	57				Aggressive/Territorial Flight
MPR 652	4/4/2018	4	2018	Maritime	M	56				Aggressive/Territorial Flight
MPR 653	4/4/2018	4	2018	Maritime	M	53				Aggressive/Territorial Flight
MPR 654	4/4/2018	4	2018	Maritime	M	52				Aggressive/Territorial Flight
MPR 655	4/4/2018	4	2018	Maritime	F	50	y			Pittosporum tobira (Japanese Cheesewood) bloom
MPR 656	4/4/2018	4	2018	Maritime	M	54				Aggressive/Territorial Flight
MPR 657	4/4/2018	4	2018	Maritime	M	54				Aggressive/Territorial Flight
MPR 658	4/4/2018	4	2018	Maritime	M	53				Aggressive/Territorial Flight
MPR 659	4/4/2018	4	2018	Maritime	M	54				Prenuptial Flight with MPR660
MPR 660	4/4/2018	4	2018	Maritime	F	52				Prenuptial Flight with MPR661
MPR 661	4/4/2018	4	2018	Maritime	M	53				Hovering above "hiding" female that he had chased (not able to capture female)
MPR 662	4/4/2018	4	2018	Maritime	F	58		y		Member of Premating Pair on Ground with MPR663
MPR 663	4/4/2018	4	2018	Maritime	M	54		y		Member of Premating Pair on Ground with MPR662
MPR 664	4/4/2018	4	2018	Maritime	M	56		y		Member of Premating Pair on Ground with MPR665
MPR 665	4/4/2018	4	2018	Maritime	F	52		y		Member of Premating Pair on Ground with MPR664
MPR 666	4/4/2018	4	2018	Maritime	M	52				Aggressive/Territorial Flight
MPR 667	4/4/2018	4	2018	Maritime	M	56				Aggressive/Territorial Flight
MPR 668	4/4/2018	4	2018	Maritime	M	56		y		Member of Mating Pair with MPR669
MPR 669	4/4/2018	4	2018	Maritime	F	55		y		Member of Mating Pair with MPR668
MPR 670	4/4/2018	4	2018	Maritime	M	55				Aggressive/Territorial Flight
MPR 671	4/4/2018	4	2018	Maritime	M	56				Aggressive/Territorial Flight
MPR 672	4/4/2018	4	2018	Maritime	M	56				Aggressive/Territorial Flight
MPR 673	4/4/2018	4	2018	Maritime	M	55				Aggressive/Territorial Flight
MPR 674	4/4/2018	4	2018	Maritime	F	56		y		Member of Mating Pair with MPR675
MPR 675	4/4/2018	4	2018	Maritime	M	55		y		Member of Mating Pair with MPR674
MPR 676	4/4/2018	4	2018	Maritime	F	54		y		Member of Mating Pair with MPR677
MPR 677	4/4/2018	4	2018	Maritime	M	58		y		Member of Mating Pair with MPR676
MPR 678	4/4/2018	4	2018	Maritime	M	58	y			Pittosporum tobira (Japanese Cheesewood) bloom
MPR 494	4/5/2018	4	2018	Maritime	M	56	y			Pittosporum tobira (Japanese Cheesewood) bloom
MPR 599	4/5/2018	4	2018	Maritime	M	47	y			Pittosporum tobira (Japanese Cheesewood) bloom
MPR 603	4/5/2018	4	2018	Maritime	M	56	y			Pittosporum tobira (Japanese Cheesewood) bloom
MPR 620	4/5/2018	4	2018	Maritime	M	58	y			Pittosporum tobira (Japanese Cheesewood) bloom
MPR 626	4/5/2018	4	2018	Maritime	M	58	y			Pittosporum tobira (Japanese Cheesewood) bloom
MPR 627	4/5/2018	4	2018	Maritime	M	58	y			Pittosporum tobira (Japanese Cheesewood) bloom
MPR 638	4/5/2018	4	2018	Maritime	M	56	y			Pittosporum tobira (Japanese Cheesewood) bloom
MPR 638	4/5/2018	4	2018	Maritime	M	56	y			Pittosporum tobira (Japanese Cheesewood) bloom
MPR 638	4/5/2018	4	2018	Maritime	M	56				Aggressive/Territorial Flight
MPR 644	4/5/2018	4	2018	Maritime	M	55				Aggressive/Territorial Flight
MPR 645	4/5/2018	4	2018	Maritime	M	56	y			Pittosporum tobira (Japanese Cheesewood) bloom
MPR 649	4/5/2018	4	2018	Maritime	M	56	y			Pittosporum tobira (Japanese Cheesewood) bloom
MPR 653	4/5/2018	4	2018	Maritime	M	53	y			Pittosporum tobira (Japanese Cheesewood) bloom
MPR 659	4/5/2018	4	2018	Maritime	M	54	y			Pittosporum tobira (Japanese Cheesewood) bloom
MPR 661	4/5/2018	4	2018	Maritime	M	53	y			Pittosporum tobira (Japanese Cheesewood) bloom
MPR 661	4/5/2018	4	2018	Maritime	M	53				Aggressive/Territorial Flight
MPR 663	4/5/2018	4	2018	Maritime	M	54				Basking
MPR 664	4/5/2018	4	2018	Maritime	M	56	y			Pittosporum tobira (Japanese Cheesewood) bloom
MPR 666	4/5/2018	4	2018	Maritime	M	52	y			Pittosporum tobira (Japanese Cheesewood) bloom
MPR 667	4/5/2018	4	2018	Maritime	M	56	y			Pittosporum tobira (Japanese Cheesewood) bloom
MPR 668	4/5/2018	4	2018	Maritime	M	56	y			Pittosporum tobira (Japanese Cheesewood) bloom
MPR 677	4/5/2018	4	2018	Maritime	M	58	y			Pittosporum tobira (Japanese Cheesewood) bloom
MPR 679	4/5/2018	4	2018	Maritime	M	53	y			Pittosporum tobira (Japanese Cheesewood) bloom
MPR 680	4/5/2018	4	2018	Maritime	M	56	y			Pittosporum tobira (Japanese Cheesewood) bloom
MPR 681	4/5/2018	4	2018	Maritime	M	55	y			Pittosporum tobira (Japanese Cheesewood) bloom
MPR 682	4/5/2018	4	2018	Maritime	M	54	y			Pittosporum tobira (Japanese Cheesewood) bloom
MPR 683	4/5/2018	4	2018	Maritime	M	57	y			Pittosporum tobira (Japanese Cheesewood) bloom
MPR 684	4/5/2018	4	2018	Maritime	M	56	y			Pittosporum tobira (Japanese Cheesewood) bloom
MPR 685	4/5/2018	4	2018	Maritime	M	57	y			Pittosporum tobira (Japanese Cheesewood) bloom
MPR 686	4/5/2018	4	2018	Maritime	M	56	y			Pittosporum tobira (Japanese Cheesewood) bloom
MPR 687	4/5/2018	4	2018	Maritime	M	57	y			Pittosporum tobira (Japanese Cheesewood) bloom
MPR 688	4/5/2018	4	2018	Maritime	M	52	y			Pittosporum tobira (Japanese Cheesewood) bloom
MPR 689	4/5/2018	4	2018	Maritime	M	56	y			Pittosporum tobira (Japanese Cheesewood) bloom
MPR 690	4/5/2018	4	2018	Maritime	M	54	y			Pittosporum tobira (Japanese Cheesewood) bloom
MPR 691	4/5/2018	4	2018	Maritime	M	56	y			Pittosporum tobira (Japanese Cheesewood) bloom
MPR 692	4/5/2018	4	2018	Maritime	M	58	y			Pittosporum tobira (Japanese Cheesewood) bloom
MPR 693	4/5/2018	4	2018	Maritime	M	52	y			Pittosporum tobira (Japanese Cheesewood) bloom
MPR 700	4/5/2018	4	2018	Maritime	F	55	y			Pittosporum tobira (Japanese Cheesewood) bloom
MPR 701	4/5/2018	4	2018	Maritime	F	53	y			Pittosporum tobira (Japanese Cheesewood) bloom
MPR 702	4/5/2018	4	2018	Maritime	M	56	y			Pittosporum tobira (Japanese Cheesewood) bloom
MPR 703	4/5/2018	4	2018	Maritime	F	54	y			Pittosporum tobira (Japanese Cheesewood) bloom
MPR 704	4/5/2018	4	2018	Maritime	M	58	y			Pittosporum tobira (Japanese Cheesewood) bloom
MPR 705	4/5/2018	4	2018	Maritime	M	55	y			Pittosporum tobira (Japanese Cheesewood) bloom
MPR 706	4/5/2018	4	2018	Maritime	M	55	y			Pittosporum tobira (Japanese Cheesewood) bloom
MPR 707	4/5/2018	4	2018	Maritime	F	54	y			Pittosporum tobira (Japanese Cheesewood) bloom
MPR 708	4/5/2018	4	2018	Maritime	F	51	y			Pittosporum tobira (Japanese Cheesewood) bloom
MPR 709	4/5/2018	4	2018	Maritime	M	53	y			Pittosporum tobira (Japanese Cheesewood) bloom
MPR 710	4/5/2018	4	2018	Maritime	M	56	y			Pittosporum tobira (Japanese Cheesewood) bloom
MPR 711	4/5/2018	4	2018	Maritime	M	58	y			Pittosporum tobira (Japanese Cheesewood) bloom
MPR 712	4/5/2018	4	2018	Maritime	F	54	y			Pittosporum tobira (Japanese Cheesewood) bloom
MPR 713	4/5/2018	4	2018	Maritime	M	58	y			Pittosporum tobira (Japanese Cheesewood) bloom
MPR 714	4/5/2018	4	2018	Maritime	M	51	y			Pittosporum tobira (Japanese Cheesewood) bloom
MPR 715	4/5/2018	4	2018	Maritime	M	53	y			Pittosporum tobira (Japanese Cheesewood) bloom
MPR 716	4/5/2018	4	2018	Maritime	M	55	y			Pittosporum tobira (Japanese Cheesewood) bloom
MPR 717	4/5/2018	4	2018	Maritime	F	56	y			Pittosporum tobira (Japanese Cheesewood) bloom
MPR 718	4/5/2018	4	2018	Maritime	M	55	y			Pittosporum tobira (Japanese Cheesewood) bloom
MPR 719	4/5/2018	4	2018	Maritime	F	52	y			Pittosporum tobira (Japanese Cheesewood) bloom
MPR 720	4/5/2018	4	2018	Maritime	M	55	y			Pittosporum tobira (Japanese Cheesewood) bloom
MPR 721	4/5/2018	4	2018	Maritime	M	54	y			Pittosporum tobira (Japanese Cheesewood) bloom
MPR 722	4/5/2018	4	2018	Maritime	M	53	y			Pittosporum tobira (Japanese Cheesewood) bloom
MPR 723	4/5/2018	4	2018	Maritime	F	55	y			Pittosporum tobira (Japanese Cheesewood) bloom
MPR 724	4/5/2018	4	2018	Maritime	M	55	y			Pittosporum tobira (Japanese Cheesewood) bloom
MPR 725	4/5/2018	4	2018	Maritime	M	57	y			Pittosporum tobira (Japanese Cheesewood) bloom
MPR 726	4/5/2018	4	2018	Maritime	M	53	y			Pittosporum tobira (Japanese Cheesewood) bloom
MPR 727	4/5/2018	4	2018	Maritime	M	53	y			Pittosporum tobira (Japanese Cheesewood) bloom
MPR 728	4/5/2018	4	2018	Maritime	M	54	y			Pittosporum tobira (Japanese Cheesewood) bloom
MPR 729	4/5/2018	4	2018	Maritime	M	52	y			Pittosporum tobira (Japanese Cheesewood) bloom
MPR 730	4/5/2018	4	2018	Maritime	F	54	y			Pittosporum tobira (Japanese Cheesewood) bloom
MPR 731	4/5/2018	4	2018	Maritime	M	52	y			Pittosporum tobira (Japanese Cheesewood) bloom
MPR 732	4/5/2018	4	2018	Maritime	M	55	y			Pittosporum tobira (Japanese Cheesewood) bloom
MPR 733	4/5/2018	4	2018	Maritime	M	53	y			Pittosporum tobira (Japanese Cheesewood) bloom
MPR 734	4/5/2018	4	2018	Maritime	M	54	y			Pittosporum tobira (Japanese Cheesewood) bloom
MPR 735	4/5/2018	4	2018	Maritime	M	56	y			Pittosporum tobira (Japanese Cheesewood) bloom
MPR 736	4/5/2018	4	2018	Maritime	M	53	y			Pittosporum tobira (Japanese Cheesewood) bloom
MPR 737	4/5/2018	4	2018	Maritime	M	54	y			Pittosporum tobira (Japanese Cheesewood) bloom
MPR 738	4/5/2018	4	2018	Maritime	M	55				Aggressive/Territorial Flight
MPR 739	4/5/2018	4	2018	Maritime	M	55				Resting/Basking (leeward branch)
MPR 740	4/5/2018	4	2018	Maritime	M	54				Resting/Basking (leeward branch)
MPR 741	4/5/2018	4	2018	Maritime	M	51				Resting/Basking (leeward branch)
MPR 742	4/5/2018	4	2018	Maritime	M	55				Resting/Basking (leeward branch)
MPR 743	4/5/2018	4	2018	Maritime	M	58				Basking on Lawn
MPR 744	4/5/2018	4	2018	Maritime	M	50	y			Lamium amplexicaule (Henbit) bloom
MPR 494	4/6/2018	4	2018	Maritime	M	56	y			Pittosporum tobira (Japanese Cheesewood) bloom
MPR 681	4/6/2018	4	2018	Maritime	M	55				Aggressive/Territorial Flight
MPR 694	4/6/2018	4	2018	Maritime	M	56	y			Raphiolepis indica (Indian Hawthorn - Pink) bloom
MPR 695	4/6/2018	4	2018	Maritime	M	56	y			Pittosporum tobira (Japanese Cheesewood) bloom
MPR 696	4/6/2018	4	2018	Maritime	M	55	y			Pittosporum tobira (Japanese Cheesewood) bloom
MPR 697	4/6/2018	4	2018	Maritime	M	54	y			Pittosporum tobira (Japanese Cheesewood) bloom
MPR 698	4/6/2018	4	2018	Maritime	F	53	y			Pittosporum tobira (Japanese Cheesewood) bloom
MPR 699	4/6/2018	4	2018	Maritime	M	55	y			Pittosporum tobira (Japanese Cheesewood) bloom
MPR 705	4/6/2018	4	2018	Maritime	M	55	y			Pittosporum tobira (Japanese Cheesewood) bloom
MPR 729	4/6/2018	4	2018	Maritime	M	52	y			Pittosporum tobira (Japanese Cheesewood) bloom
MPR 745	4/6/2018	4	2018	Maritime	M	56	y			Pittosporum tobira (Japanese Cheesewood) bloom
MPR 746	4/6/2018	4	2018	Maritime	M	53	y			Pittosporum tobira (Japanese Cheesewood) bloom
MPR 747	4/6/2018	4	2018	Maritime	M	57	y			Pittosporum tobira (Japanese Cheesewood) bloom
MPR 748	4/6/2018	4	2018	Maritime	M	51	y			Pittosporum tobira (Japanese Cheesewood) bloom
MPR 749	4/6/2018	4	2018	Maritime	M	54	y			Pittosporum tobira (Japanese Cheesewood) bloom
MPR 750	4/6/2018	4	2018	Maritime	M	55	y			Pittosporum tobira (Japanese Cheesewood) bloom
MPR 751	4/6/2018	4	2018	Maritime	M	55	y			Pittosporum tobira (Japanese Cheesewood) bloom
MPR 752	4/6/2018	4	2018	Maritime	M	54	y			Pittosporum tobira (Japanese Cheesewood) bloom
MPR 753	4/6/2018	4	2018	Maritime	M	58	y			Pittosporum tobira (Japanese Cheesewood) bloom
MPR 753	4/6/2018	4	2018	Maritime	M	58	y			Pittosporum tobira (Japanese Cheesewood) bloom
MPR 754	4/6/2018	4	2018	Maritime	M	54	y			Pittosporum tobira (Japanese Cheesewood) bloom
MPR 755	4/6/2018	4	2018	Maritime	F	54	y			Pittosporum tobira (Japanese Cheesewood) bloom
MPR 756	4/6/2018	4	2018	Maritime	M	50	y			Pittosporum tobira (Japanese Cheesewood) bloom
MPR 757	4/6/2018	4	2018	Maritime	M	54	y			Pittosporum tobira (Japanese Cheesewood) bloom
MPR 758	4/6/2018	4	2018	Maritime	M	55	y			Pittosporum tobira (Japanese Cheesewood) bloom
MPR 759	4/6/2018	4	2018	Maritime	M	55	y			Pittosporum tobira (Japanese Cheesewood) bloom
MPR 760	4/6/2018	4	2018	Maritime	M	51	y			Pittosporum tobira (Japanese Cheesewood) bloom
MPR 761	4/6/2018	4	2018	Maritime	M	57	y			Raphiolepis indica (Indian Hawthorn - Pink) bloom
MPR 762	4/6/2018	4	2018	Maritime	M	56	y			Raphiolepis indica (Indian Hawthorn - Pink) bloom
MPR 763	4/6/2018	4	2018	Maritime	F	54	y			Raphiolepis indica (Indian Hawthorn - Pink) bloom
MPR 764	4/6/2018	4	2018	Maritime	M	58				Aggressive/Territorial Flight with MPR765 (both captured in one swipe of net)
MPR 764	4/6/2018	4	2018	Maritime	M	58	y			Pittosporum tobira (Japanese Cheesewood) bloom
MPR 765	4/6/2018	4	2018	Maritime	M	54				Aggressive/Territorial Flight with MPR764 (both captured in one swipe of net)
MPR 766	4/6/2018	4	2018	Maritime	M	56				Aggressive/Territorial Flight
MPR 767	4/6/2018	4	2018	Maritime	M	55	y			Pittosporum tobira (Japanese Cheesewood) bloom
MPR 768	4/6/2018	4	2018	Maritime	M	56	y			Pittosporum tobira (Japanese Cheesewood) bloom
MPR 769	4/6/2018	4	2018	Maritime	M	54	y			Pittosporum tobira (Japanese Cheesewood) bloom
MPR 770	4/6/2018	4	2018	Maritime	M	54	y			Pittosporum tobira (Japanese Cheesewood) bloom
MPR 771	4/6/2018	4	2018	Maritime	M	54	y			Pittosporum tobira (Japanese Cheesewood) bloom
MPR 772	4/6/2018	4	2018	Maritime	F	55	y			Pittosporum tobira (Japanese Cheesewood) bloom
MPR 773	4/6/2018	4	2018	Maritime	M	56	y			Pittosporum tobira (Japanese Cheesewood) bloom
MPR 774	4/6/2018	4	2018	Maritime	M	57	y			Pittosporum tobira (Japanese Cheesewood) bloom
MPR 775	4/6/2018	4	2018	Maritime	M	55	y			Pittosporum tobira (Japanese Cheesewood) bloom
MPR 776	4/6/2018	4	2018	Maritime	M	52	y			Pittosporum tobira (Japanese Cheesewood) bloom
MPR 777	4/6/2018	4	2018	Maritime	M	55	y			Pittosporum tobira (Japanese Cheesewood) bloom
MPR 778	4/6/2018	4	2018	Maritime	M	54	y			Pittosporum tobira (Japanese Cheesewood) bloom
MPR 779	4/6/2018	4	2018	Maritime	M	56	y			Pittosporum tobira (Japanese Cheesewood) bloom
MPR 780	4/6/2018	4	2018	Maritime	M	55	y			Pittosporum tobira (Japanese Cheesewood) bloom
MPR 781	4/6/2018	4	2018	Maritime	M	53	y			Pittosporum tobira (Japanese Cheesewood) bloom
MPR 782	4/6/2018	4	2018	Maritime	F	55	y			Pittosporum tobira (Japanese Cheesewood) bloom
MPR 783	4/6/2018	4	2018	Maritime	M	55	y			Pittosporum tobira (Japanese Cheesewood) bloom
MPR 784	4/6/2018	4	2018	Maritime	M	55				Basking
MPR 785	4/6/2018	4	2018	Maritime	M	53				Basking
MPR 786	4/6/2018	4	2018	Maritime	M	56				Aggressive/Territorial Flight
MPR 787	4/6/2018	4	2018	Maritime	M	55				Aggressive/Territorial Flight
MPR 788	4/6/2018	4	2018	Maritime	M	55	y			Aggressive/Territorial Flight with another male, which was not captured
MPR 789	4/6/2018	4	2018	Maritime	M	51	y			Aggressive/Territorial Flight
MPR 494	4/7/2018	4	2018	Maritime	M	56	y			Pittosporum tobira (Japanese Cheesewood) bloom
MPR 729	4/7/2018	4	2018	Maritime	M	52	y			Pittosporum tobira (Japanese Cheesewood) bloom
MPR 774	4/7/2018	4	2018	Maritime	M	57	y			Pittosporum tobira (Japanese Cheesewood) bloom
MPR 777	4/7/2018	4	2018	Maritime	M	55	y			Pittosporum tobira (Japanese Cheesewood) bloom
MPR 790	4/7/2018	4	2018	Maritime	M	54	y			Pittosporum tobira (Japanese Cheesewood) bloom
MPR 791	4/7/2018	4	2018	Maritime	M	55	y			Pittosporum tobira (Japanese Cheesewood) bloom
MPR 792	4/7/2018	4	2018	Maritime	M	56	y			Pittosporum tobira (Japanese Cheesewood) bloom
MPR 793	4/7/2018	4	2018	Maritime	M	55	y			Pittosporum tobira (Japanese Cheesewood) bloom
MPR 794	4/7/2018	4	2018	Maritime	F	54	y			Pittosporum tobira (Japanese Cheesewood) bloom
MPR 795	4/7/2018	4	2018	Maritime	M	51	y			Pittosporum tobira (Japanese Cheesewood) bloom
MPR 638	4/8/2018	4	2018	Maritime	M	56	y			Pittosporum tobira (Japanese Cheesewood) bloom
MPR 796	4/8/2018	4	2018	Maritime	F	54	y			Pittosporum tobira (Japanese Cheesewood) bloom
MPP 800	4/11/2018	4	2018	Maritime	M	56	y			Pittosporum tobira (Japanese Cheesewood) bloom
MPP 801	4/11/2018	4	2018	Maritime	M	53	y			Raphiolepis indica (Indian Hawthorn - Pink) bloom
MPP 802	4/11/2018	4	2018	Maritime	M	54	y			Pittosporum tobira (Japanese Cheesewood) bloom
MPP 803	4/11/2018	4	2018	Maritime	M	52				Flight @ Pittosporum tobira (Japanese Cheesewood)
MPR 729	4/11/2018	4	2018	Maritime	M	52	y			Pittosporum tobira (Japanese Cheesewood) bloom
MPR 761	4/11/2018	4	2018	Maritime	M	57	y			Raphiolepis indica (Indian Hawthorn - Pink) bloom
MPR 788	4/11/2018	4	2018	Maritime	M	55				Basking on Lawn
MPR 797	4/11/2018	4	2018	Maritime	F	52				Undirected Flight (as if searching for host-plant/oviposition site)
MPR 798	4/11/2018	4	2018	Maritime	M	55				Basking on Lawn
MPR 799	4/11/2018	4	2018	Maritime	F	54	y			Pittosporum tobira (Japanese Cheesewood) bloom
MPP 804	4/12/2018	4	2018	Maritime	M	51				Aggressive/Territorial Flight
MPP 805	4/12/2018	4	2018	Maritime	M	57	y			Pittosporum tobira (Japanese Cheesewood) bloom
MPP 806	4/12/2018	4	2018	Maritime	M	53	y			Pittosporum tobira (Japanese Cheesewood) bloom
MPP 807	4/12/2018	4	2018	Maritime	M	55	y			Pittosporum tobira (Japanese Cheesewood) bloom
MPP 808	4/12/2018	4	2018	Maritime	M	52	y			Pittosporum tobira (Japanese Cheesewood) bloom
MPP 809	4/12/2018	4	2018	Maritime	F	56	y			Pittosporum tobira (Japanese Cheesewood) bloom
MPP 810	4/12/2018	4	2018	Maritime	M	52	y			Pittosporum tobira (Japanese Cheesewood) bloom
MPP 811	4/12/2018	4	2018	Maritime	F	54	y			Pittosporum tobira (Japanese Cheesewood) bloom
MPP 812	4/12/2018	4	2018	Maritime	M	56				Undirected Flight
MPP 813	4/12/2018	4	2018	Maritime	M	56				Aggressive/Territorial Flight
MPP 814	4/12/2018	4	2018	Maritime	M	56				Flight @ Raphiolepis indica (Indian Hawthorn - Pink)
MPP 815	4/12/2018	4	2018	Maritime	F	55				Directed NE Flight
MPP 816	4/12/2018	4	2018	Maritime	M	55	y			Pittosporum tobira (Japanese Cheesewood) bloom
MPP 817	4/12/2018	4	2018	Maritime	M	54	y			Pittosporum tobira (Japanese Cheesewood) bloom
MPP 818	4/12/2018	4	2018	Maritime	M	57	y			Pittosporum tobira (Japanese Cheesewood) bloom
MPP 819	4/12/2018	4	2018	Maritime	M	54	y			Pittosporum tobira (Japanese Cheesewood) bloom
MPP 820	4/12/2018	4	2018	Maritime	M	59	y			Pittosporum tobira (Japanese Cheesewood) bloom
MPP 821	4/12/2018	4	2018	Maritime	M	56	y			Pittosporum tobira (Japanese Cheesewood) bloom
MPP 822	4/12/2018	4	2018	Maritime	M	56	y			Pittosporum tobira (Japanese Cheesewood) bloom
MPR 494	4/12/2018	4	2018	Maritime	M	56	y			Pittosporum tobira (Japanese Cheesewood) bloom
MPR 715	4/12/2018	4	2018	Maritime	M	53	y			Pittosporum tobira (Japanese Cheesewood) bloom
MPR 777	4/12/2018	4	2018	Maritime	M	55	y			Pittosporum tobira (Japanese Cheesewood) bloom
MPP 823	4/13/2018	4	2018	Maritime	M	54	y			Pittosporum tobira (Japanese Cheesewood) bloom
MPP 824	4/13/2018	4	2018	Maritime	M	55	y			Pittosporum tobira (Japanese Cheesewood) bloom
MPP 825	4/13/2018	4	2018	Maritime	M	54	y			Pittosporum tobira (Japanese Cheesewood) bloom
MPP 826	4/13/2018	4	2018	Maritime	M	54				Aggressive/Territorial Flight
MPP 827	4/13/2018	4	2018	Maritime	M	54				Aggressive/Territorial Flight
MPP 828	4/13/2018	4	2018	Maritime	M	53				Aggressive/Territorial Flight
MPP 829	4/13/2018	4	2018	Maritime	M	53				Aggressive/Territorial Flight
MPP 830	4/13/2018	4	2018	Maritime	M	55	y			Pittosporum tobira (Japanese Cheesewood) bloom
MPP 831	4/13/2018	4	2018	Maritime	M	55	y			Pittosporum tobira (Japanese Cheesewood) bloom
MPP 832	4/13/2018	4	2018	Maritime	M	55				Basking
MPP 833	4/13/2018	4	2018	Maritime	M	55				Aggressive/Territorial Flight
MPP 834	4/13/2018	4	2018	Maritime	M	55	y			Pittosporum tobira (Japanese Cheesewood) bloom
MPP 835	4/13/2018	4	2018	Maritime	M	55				Aggressive/Territorial Flight
MPP 836	4/13/2018	4	2018	Maritime	M	56				Aggressive/Territorial Flight
MPP 837	4/13/2018	4	2018	Maritime	M	54				Aggressive/Territorial Flight
MPP 838	4/13/2018	4	2018	Maritime	M	55	y			Pittosporum tobira (Japanese Cheesewood) bloom
MPP 839	4/13/2018	4	2018	Maritime	F	53		y		Member of Mating Pair within Pittosporum tobira shrub with MPP840
MPP 840	4/13/2018	4	2018	Maritime	M	55		y		Member of Mating Pair within Pittosporum tobira shrub with MPP839
MPP 841	4/13/2018	4	2018	Maritime	M	54				Basking
MPP 842	4/13/2018	4	2018	Maritime	M	55	y			Pittosporum tobira (Japanese Cheesewood) bloom
MPP 843	4/13/2018	4	2018	Maritime	M	53	y			Pittosporum tobira (Japanese Cheesewood) bloom
MPP 844	4/13/2018	4	2018	Maritime	M	54	y			Pittosporum tobira (Japanese Cheesewood) bloom
MPP 845	4/13/2018	4	2018	Maritime	F	57	y			Pittosporum tobira (Japanese Cheesewood) bloom
MPP 846	4/13/2018	4	2018	Maritime	M	56	y			Pittosporum tobira (Japanese Cheesewood) bloom
MPR 760	4/13/2018	4	2018	Maritime	M	51	y			Pittosporum tobira (Japanese Cheesewood) bloom
MPP 848	4/14/2018	4	2018	Maritime	M	51				Aggressive/Territorial Flight
MPP 849	4/14/2018	4	2018	Maritime	M	53	y			Pittosporum tobira (Japanese Cheesewood) bloom
MPP 850	4/14/2018	4	2018	Maritime	M	55	y			Pittosporum tobira (Japanese Cheesewood) bloom
MPP 851	4/14/2018	4	2018	Maritime	M	51				Aggressive/Territorial Flight
MPP 852	4/14/2018	4	2018	Maritime	M	53	y			Pittosporum tobira (Japanese Cheesewood) bloom
MPP 853	4/14/2018	4	2018	Maritime	M	55	y			Pittosporum tobira (Japanese Cheesewood) bloom
MPP 847	4/17/2018	4	2018	Maritime	M	55	y			Pittosporum tobira (Japanese Cheesewood) bloom
MPP 848	4/17/2018	4	2018	Maritime	M	52	y			Pittosporum tobira (Japanese Cheesewood) bloom
MPP 849	4/17/2018	4	2018	Maritime	M	55	y			Pittosporum tobira (Japanese Cheesewood) bloom
MPP 854	4/17/2018	4	2018	Maritime	M	55	y			Pittosporum tobira (Japanese Cheesewood) bloom
MPP 855	4/17/2018	4	2018	Maritime	F	52	y			Pittosporum tobira (Japanese Cheesewood) bloom
MPP 856	4/17/2018	4	2018	Maritime	M	52	y			Pittosporum tobira (Japanese Cheesewood) bloom
MPP 857	4/17/2018	4	2018	Maritime	M	53				Aggressive/Territorial Flight
MPP 858	4/17/2018	4	2018	Maritime	M	54				Aggressive/Territorial Flight
MPP 859	4/17/2018	4	2018	Maritime	M	55	y			Pittosporum tobira (Japanese Cheesewood) bloom
MPP 860	4/17/2018	4	2018	Maritime	M	55				Aggressive/Territorial Flight
MPP 862	4/18/2018	4	2018	Maritime	F	54	y			Pittosporum tobira (Japanese Cheesewood) bloom
MPP 863	4/18/2018	4	2018	Maritime	F	50	y			Pittosporum tobira (Japanese Cheesewood) bloom
MPP 864	4/18/2018	4	2018	Maritime	M	52				Aggressive/Territorial Flight
MPP 865	4/19/2018	4	2018	Maritime	M	54	y			Pittosporum tobira (Japanese Cheesewood) bloom
MPP 866	4/19/2018	4	2018	Maritime	M	55	y			Pittosporum tobira (Japanese Cheesewood) bloom
MPP 867	4/19/2018	4	2018	Maritime	M	54	y			Pittosporum tobira (Japanese Cheesewood) bloom
MPP 868	4/19/2018	4	2018	Maritime	M	53	y			Pittosporum tobira (Japanese Cheesewood) bloom
MPP 869	4/19/2018	4	2018	Maritime	M	56				Aggressive/Territorial Flight
MPP 870	4/19/2018	4	2018	Maritime	M	54	y			Pittosporum tobira (Japanese Cheesewood) bloom
MPP 871	4/19/2018	4	2018	Maritime	M	53	y			Pittosporum tobira (Japanese Cheesewood) bloom
MPP 872	4/19/2018	4	2018	Maritime	M	55	y			Pittosporum tobira (Japanese Cheesewood) bloom
MPP 873	4/19/2018	4	2018	Maritime	M	53	y			Pittosporum tobira (Japanese Cheesewood) bloom
MPP 874	4/19/2018	4	2018	Maritime	F	49	y			Pittosporum tobira (Japanese Cheesewood) bloom
MPP 875	4/19/2018	4	2018	Maritime	M	56				Aggressive/Territorial Flight
MPP 876	4/19/2018	4	2018	Maritime	M	53	y			Pittosporum tobira (Japanese Cheesewood) bloom
MPP 877	4/20/2018	4	2018	Maritime	M	56				Basking in Salt Shrub Thicket
MPP 878	4/20/2018	4	2018	Maritime	M	55	y			Pittosporum tobira (Japanese Cheesewood) bloom
MPP 879	4/20/2018	4	2018	Maritime	F	55			y	Oviposition on Asclepias curassavica
MPP 880	4/20/2018	4	2018	Maritime	M	45	y			Pittosporum tobira (Japanese Cheesewood) bloom
MPP 881	4/20/2018	4	2018	Maritime	M	53	y			Pittosporum tobira (Japanese Cheesewood) bloom
MPP 882	4/20/2018	4	2018	Maritime	M	56	y			Pittosporum tobira (Japanese Cheesewood) bloom
MPP 883	4/20/2018	4	2018	Maritime	M	54	y			Pittosporum tobira (Japanese Cheesewood) bloom
MPP 877	4/21/2018	4	2018	Maritime	M	56	y			Pittosporum tobira (Japanese Cheesewood) bloom
MPP 884	4/21/2018	4	2018	Maritime	M	54	y			Pittosporum tobira (Japanese Cheesewood) bloom
MPP 885	4/21/2018	4	2018	Maritime	M	52	y			Pittosporum tobira (Japanese Cheesewood) bloom
MPP 886	4/21/2018	4	2018	Maritime	M	52	y			Pittosporum tobira (Japanese Cheesewood) bloom
MPP 887	4/21/2018	4	2018	Maritime	M	52				Basking in Salt Shrub Thicket
MPR 654	4/21/2018	4	2018	Maritime	M	52	y			Pittosporum tobira (Japanese Cheesewood) bloom
MPP 869	4/22/2018	4	2018	Maritime	M	56				Aggressive/Territorial Flight
MPP 888	4/22/2018	4	2018	Maritime	F	54			y	Oviposition flight near Pattalias palustre
MPP 889	4/22/2018	4	2018	Maritime	F	56			y	Oviposition flight near Pattalias palustre
MPP 890	4/22/2018	4	2018	Maritime	F	52		y		Member of Mating Pair with MPP891 (near large colony of Pattalias palustre)
MPP 891	4/22/2018	4	2018	Maritime	M	53		y		Member of Mating Pair with MPP890 (near large colony of Pattalias palustre)
MPP 858	4/24/2018	4	2018	Maritime	M	54				Basking
MPP 869	4/24/2018	4	2018	Maritime	M	56				Basking/Resting
MPP 890	4/24/2018	4	2018	Maritime	F	52			y	Oviposition on Pattalias palustre
MPP 892	4/24/2018	4	2018	Maritime	F	54	y			Pittosporum tobira (Japanese Cheesewood) bloom
MPP 893	4/24/2018	4	2018	Maritime	M	56	y			Pittosporum tobira (Japanese Cheesewood) bloom
MPP 894	4/24/2018	4	2018	Maritime	F	52	y			Pittosporum tobira (Japanese Cheesewood) bloom
MPP 895	4/24/2018	4	2018	Maritime	M	56	y			Pittosporum tobira (Japanese Cheesewood) bloom
MPP 896	4/24/2018	4	2018	Maritime	M	55				Basking
MPP 897	4/24/2018	4	2018	Maritime	M	49				Basking
MPP 898	4/24/2018	4	2018	Maritime	M	56				Aggressive/Territorial Flight
MPP 899	4/24/2018	4	2018	Maritime	F	51	y			Pittosporum tobira (Japanese Cheesewood) bloom
MPP 900	4/24/2018	4	2018	Maritime	M	53	y			Pittosporum tobira (Japanese Cheesewood) bloom
MPP 901	4/24/2018	4	2018	Maritime	M	52				Aggressive/Territorial Flight
MPP 902	4/24/2018	4	2018	Maritime	M	57	y			Pittosporum tobira (Japanese Cheesewood) bloom
MPP 903	4/24/2018	4	2018	Maritime	M	54	y			Pittosporum tobira (Japanese Cheesewood) bloom
MPP 904	4/24/2018	4	2018	Maritime	F	NA				Basking
MPP 905	4/24/2018	4	2018	Maritime	M	47				Basking
MPR 654	4/24/2018	4	2018	Maritime	M	52	y			Pittosporum tobira (Japanese Cheesewood) bloom
MPR 792	4/24/2018	4	2018	Maritime	M	56	y			Pittosporum tobira (Japanese Cheesewood) bloom
MPP 890	4/25/2018	4	2018	Maritime	F	52			y	Oviposition on Pattalias palustre
MPP 901	4/25/2018	4	2018	Maritime	M	52				Basking
MPP 906	4/25/2018	4	2018	Maritime	M	54	y			Ligustrum japonicum (Japanese Privet) bloom
MPP 907	4/25/2018	4	2018	Maritime	M	54				Aggressive/Territorial Flight
MPP 908	4/25/2018	4	2018	Maritime	M	53	y			Pittosporum tobira (Japanese Cheesewood) bloom
MPP 909	4/25/2018	4	2018	Maritime	M	55	y			Pittosporum tobira (Japanese Cheesewood) bloom
MPR 628	4/25/2018	4	2018	Maritime	M	54	y			Ligustrum japonicum (Japanese Privet) bloom
MPR 628	4/26/2018	4	2018	Maritime	M	54				Aggressive/Territorial Flight
MPP 910	4/27/2018	4	2018	Maritime	F	54	y			Pittosporum tobira (Japanese Cheesewood) bloom
MPP 911	4/27/2018	4	2018	Maritime	M	52				Aggressive/Territorial Flight
MPP 912	4/27/2018	4	2018	Maritime	M	58	y			Ligustrum japonicum (Japanese Privet) bloom
MPP 913	4/27/2018	4	2018	Maritime	M	57				Basking
MPP 913	4/27/2018	4	2018	Maritime	M	57				Aggressive/Territorial Flight w/ MPP914
MPP 914	4/27/2018	4	2018	Maritime	M	53				Aggressive/Territorial Flight w/ MPP913
MPP 915	4/27/2018	4	2018	Maritime	M	50				Basking
MPP 856	4/29/2018	4	2018	Maritime	M	52	y			Ligustrum japonicum (Japanese Privet) bloom
MPP 900	4/29/2018	4	2018	Maritime	M	53				Undirected Flight
MPP 913	4/29/2018	4	2018	Maritime	M	57				Basking
MPP 915	4/29/2018	4	2018	Maritime	M	50				Basking
MPP 916	4/29/2018	4	2018	Maritime	M	55	y			Ligustrum japonicum (Japanese Privet) bloom
MPP 917	4/29/2018	4	2018	Maritime	M	54				Aggressive/Territorial Flight
MPP 918	4/29/2018	4	2018	Maritime	M	55				Aggressive/Territorial Flight
MPP 919	4/29/2018	4	2018	Maritime	M	56	y			Ligustrum japonicum (Japanese Privet) bloom
MPP 920	4/29/2018	4	2018	Maritime	M	55	y			Ligustrum japonicum (Japanese Privet) bloom
MPP 856	4/30/2018	4	2018	Maritime	M	52	y			Ligustrum japonicum (Japanese Privet) bloom
MPP 909	4/30/2018	4	2018	Maritime	M	55	y			Ligustrum japonicum (Japanese Privet) bloom
MPP 913	4/30/2018	4	2018	Maritime	M	57				Aggressive/Territorial Flight w/ MPP915
MPP 915	4/30/2018	4	2018	Maritime	M	50				Aggressive/Territorial Flight w/ MPP913
MPP 917	4/30/2018	4	2018	Maritime	M	54				Resting/Basking
MPP 919	4/30/2018	4	2018	Maritime	M	56	y			Ligustrum japonicum (Japanese Privet) bloom
MPP 920	4/30/2018	4	2018	Maritime	M	55	y			Ligustrum japonicum (Japanese Privet) bloom
MPP 921	4/30/2018	4	2018	Maritime	M	49	y			Ligustrum japonicum (Japanese Privet) bloom
MPP 922	4/30/2018	4	2018	Maritime	M	52	y			Ligustrum japonicum (Japanese Privet) bloom
MPR 628	4/30/2018	4	2018	Maritime	M	54	y			Ligustrum japonicum (Japanese Privet) bloom
MPP 900	5/2/2018	5	2018	Maritime	M	53				Attracted to "decoy" dead monarch placed on Sea Ox-eye plant
MPP 920	5/2/2018	5	2018	Maritime	M	55				Aggressive/Territorial Flight
MPP 920	5/2/2018	5	2018	Maritime	M	55	y			Vaccinium arboreum (Sparkleberry) blooms
MPP 923	5/2/2018	5	2018	Maritime	F	54			y	Oviposition flight near Pattalias palustre (Gulf Coast Swallow-wort)
MPR 628	5/2/2018	5	2018	Maritime	M	54				Aggressive/Territorial Flight
MPR 628	5/2/2018	5	2018	Maritime	M	54				Aggressive/Territorial/Patrolling Flight
MPP 900	5/3/2018	5	2018	Maritime	M	53				Aggressive/Territorial/Patrolling Flight
MPP 920	5/3/2018	5	2018	Maritime	M	55				Aggressive/Territorial/Patrolling Flight
MPP 923	5/3/2018	5	2018	Maritime	F	54			y	Oviposition on Pattalias palustre
MPP 924	5/3/2018	5	2018	Maritime	M	56	y			Ligustrum japonicum (Japanese Privet) bloom
MPP 925	5/3/2018	5	2018	Maritime	M	55	y			Lantana montevidensis (Trailing White Lantana) bloom
MPR 628	5/3/2018	5	2018	Maritime	M	54				Aggressive/Territorial/Patrolling Flight
MPP 900	5/4/2018	5	2018	Maritime	M	53				Basking
MPP 923	5/4/2018	5	2018	Maritime	F	54			y	Oviposition on Pattalias palustre
MPP 923	5/5/2018	5	2018	Maritime	F	54			y	Resting near Pattalias palustre (also observed ovipositing on Pattalias palustre at same site)
MPP 926	5/5/2018	5	2018	Maritime	F	52			y	Oviposition flight near Pattalias palustre (Gulf Coast Swallow-wort)
MPP 923	5/6/2018	5	2018	Maritime	F	54			y	Oviposition flight near Pattalias palustre
MPP 927	5/6/2018	5	2018	Maritime	M	55				Aggressive/Territorial Flight
MPP 923	5/7/2018	5	2018	Maritime	F	54			y	Oviposition on Pattalias palustre
MPP 928	5/7/2018	5	2018	Maritime	M	52				Resting
MPP 929	5/7/2018	5	2018	Maritime	M	55				Aggressive/Territorial Flight
MPP 930	5/7/2018	5	2018	Maritime	M	52				Resting
MPP 931	5/7/2018	5	2018	Maritime	M	47				Aggressive/Territorial Flight
MPP 917	5/11/2018	5	2018	Maritime	M	54	y			Lantana camara (Yellow Cultivar) bloom
MPP 934	5/12/2018	5	2018	Maritime	M	52				Basking/Resting
MPP 939	5/13/2018	5	2018	Maritime	M	55	y			Ligustrum japonicum (Japanese Privet) bloom
MPP 948	5/15/2018	5	2018	Maritime	F	53				Basking/Resting
MPP 900	5/16/2018	5	2018	Maritime	M	53				Aggressive/Territorial/Patrolling Flight
MPP 917	5/26/2018	5	2018	Maritime	M	54				Resting
MPR 039	5/31/2018	5	2018	Inland Swamp	F	52	y			Asclepias tuberosa (Butterfly Milkweed) bloom
MPR 040	5/31/2018	5	2018	Inland Swamp	M	54	y			Asclepias tuberosa (Butterfly Milkweed) bloom
MPR 041	5/31/2018	5	2018	Inland Swamp	M	46	y			Asclepias tuberosa (Butterfly Milkweed) bloom
MPR 042	5/31/2018	5	2018	Inland Swamp	M	52	y			Cirsium horridulum horridulum("Yellow" Thistle, purplish bloom)
MPR 043	5/31/2018	5	2018	Inland Swamp	M	50	y			Asclepias lanceolata (Fewflower Milkweed) bloom
MPR 044	5/31/2018	5	2018	Inland Swamp	M	48				Aggressive/Territorial Flight w/ second uncaptured male monarch
MPR 045	5/31/2018	5	2018	Inland Swamp	M	44	y			Asclepias tuberosa (Butterfly Milkweed) bloom
MPR 046	5/31/2018	5	2018	Inland Swamp	M	50	y			Cirsium horridulum horridulum("Yellow" Thistle, purplish bloom)
MPR 047	5/31/2018	5	2018	Inland Swamp	M	48				Resting
MPR 048	5/31/2018	5	2018	Inland Swamp	M	47	y			Cirsium horridulum horridulum("Yellow" Thistle, purplish bloom)
MPR 049	5/31/2018	5	2018	Inland Swamp	M	48				Resting
MPR 850	5/31/2018	5	2018	Inland Swamp	F	46	y			Cirsium horridulum horridulum("Yellow" Thistle, purplish bloom)
MPR 851	5/31/2018	5	2018	Inland Swamp	M	55	y			Rudbeckia hirta (Blackeyed Susan) bloom
MPR 852	5/31/2018	5	2018	Inland Swamp	F	47	y			Cirsium horridulum horridulum("Yellow" Thistle, purplish bloom)
MPR 853	5/31/2018	5	2018	Inland Swamp	M	44				Resting
MPR 854	5/31/2018	5	2018	Inland Swamp	M	45	y			Cirsium horridulum horridulum("Yellow" Thistle, purplish bloom)
MPR 855	5/31/2018	5	2018	Inland Swamp	M	49	y			Cirsium horridulum horridulum("Yellow" Thistle, purplish bloom)
MPR 856	5/31/2018	5	2018	Inland Swamp	M	49				Undirected Flight
MPR 857	5/31/2018	5	2018	Inland Swamp	M	44	y			Cirsium horridulum horridulum("Yellow" Thistle, purplish bloom)
MPR 858	5/31/2018	5	2018	Inland Swamp	M	50	y			Cirsium horridulum horridulum("Yellow" Thistle, purplish bloom)
MPR 859	5/31/2018	5	2018	Inland Swamp	M	46	y			Cirsium horridulum horridulum("Yellow" Thistle, purplish bloom)
MPR 860	5/31/2018	5	2018	Inland Swamp	M	51	y			Cirsium horridulum horridulum("Yellow" Thistle, purplish bloom)
MPR 861	5/31/2018	5	2018	Inland Swamp	M	47	y			Cirsium horridulum horridulum("Yellow" Thistle, purplish bloom)
MPR 862	5/31/2018	5	2018	Inland Swamp	M	52	y			Cirsium horridulum horridulum("Yellow" Thistle, purplish bloom)
MPR 863	5/31/2018	5	2018	Inland Swamp	M	50	y			Asclepias tuberosa (Butterfly Milkweed) bloom
MPR 864	5/31/2018	5	2018	Inland Swamp	M	53	y			Asclepias tuberosa (Butterfly Milkweed) bloom
MPR 865	5/31/2018	5	2018	Inland Swamp	F	49				Resting
MPR 866	5/31/2018	5	2018	Inland Swamp	F	44	y			Cirsium horridulum horridulum("Yellow" Thistle, purplish bloom)
MPR 040	6/1/2018	6	2018	Inland Swamp	M	54	y			Asclepias tuberosa (Butterfly Milkweed) bloom
MPR 048	6/1/2018	6	2018	Inland Swamp	M	47	y			Cirsium horridulum horridulum("Yellow" Thistle, purplish bloom)
MPR 869	6/1/2018	6	2018	Inland Swamp	M	43				Aggressive/Patrolling/Territorial Flight
MPR 870	6/1/2018	6	2018	Inland Swamp	F	55			y	Oviposition on Asclepias amplexicaulis (Clasping Milkweed)
MPR 871	6/1/2018	6	2018	Inland Swamp	M	46	y			Cirsium horridulum horridulum("Yellow" Thistle, purplish bloom)
MPR 872	6/1/2018	6	2018	Inland Swamp	M	51	y			Cirsium horridulum horridulum("Yellow" Thistle, purplish bloom)
MPR 873	6/1/2018	6	2018	Inland Swamp	M	51	y			Cirsium horridulum horridulum("Yellow" Thistle, purplish bloom)
MPR 874	6/1/2018	6	2018	Inland Swamp	M	43	y			Cirsium horridulum horridulum("Yellow" Thistle, purplish bloom)
MPR 875	6/1/2018	6	2018	Inland Swamp	M	51	y			Asclepias lanceolata (Fewflower Milkweed) bloom
MPR 876	6/1/2018	6	2018	Inland Swamp	M	50				Aggressive/Patrolling/Territorial Flight
MPR 877	6/1/2018	6	2018	Inland Swamp	M	50				Aggressive/Patrolling/Territorial Flight
MPR 878	6/1/2018	6	2018	Inland Swamp	M	50				Aggressive/Patrolling/Territorial Flight
MPR 858	6/2/2018	6	2018	Inland Swamp	M	50	y			Cirsium horridulum horridulum("Yellow" Thistle, purplish bloom)
MPR 869	6/2/2018	6	2018	Inland Swamp	M	43	y			Cirsium horridulum horridulum("Yellow" Thistle, purplish bloom)
MPR 874	6/2/2018	6	2018	Inland Swamp	M	43	y			Pontederia cordata(Pickerelweed bloom)
MPR 879	6/2/2018	6	2018	Inland Swamp	M	49				Aggressive/Patrolling/Territorial Flight
MPR 879	6/2/2018	6	2018	Inland Swamp	M	49	y			Cirsium horridulum horridulum("Yellow" Thistle, purplish bloom)
MPR 880	6/2/2018	6	2018	Inland Swamp	M	46	y			Cirsium horridulum horridulum("Yellow" Thistle, purplish bloom)
MPR 881	6/2/2018	6	2018	Inland Swamp	M	50	y			Cirsium horridulum horridulum("Yellow" Thistle, purplish bloom)
MPR 882	6/2/2018	6	2018	Inland Swamp	F	52	y			Cirsium horridulum horridulum("Yellow" Thistle, purplish bloom)
MPR 883	6/2/2018	6	2018	Inland Swamp	F	39	y			Cirsium horridulum horridulum("Yellow" Thistle, purplish bloom)
MPR 884	6/2/2018	6	2018	Inland Swamp	F	54	y			Cirsium horridulum horridulum("Yellow" Thistle, purplish bloom)
MPR 885	6/2/2018	6	2018	Inland Swamp	F	48	y			Cirsium horridulum horridulum("Yellow" Thistle, purplish bloom)
MPR 886	6/2/2018	6	2018	Inland Swamp	M	53	y			Cirsium horridulum horridulum("Yellow" Thistle, purplish bloom)
MPR 887	6/2/2018	6	2018	Inland Swamp	F	49	y			Cirsium horridulum horridulum("Yellow" Thistle, purplish bloom)
MPR 888	6/2/2018	6	2018	Inland Swamp	M	49	y			Cirsium horridulum horridulum("Yellow" Thistle, purplish bloom)
MPR 889	6/2/2018	6	2018	Inland Swamp	M	47	y			Cirsium horridulum horridulum("Yellow" Thistle, purplish bloom)
MPR 890	6/2/2018	6	2018	Inland Swamp	M	53	y			Cirsium horridulum horridulum("Yellow" Thistle, purplish bloom)
MPR 891	6/2/2018	6	2018	Inland Swamp	M	53				Resting
MPR 892	6/2/2018	6	2018	Inland Swamp	M	46				Aggressive/Patrolling/Territorial Flight
MPR 893	6/2/2018	6	2018	Inland Swamp	F	48	y			Cirsium horridulum horridulum("Yellow" Thistle, purplish bloom)
MPR 894	6/5/2018	6	2018	Inland Swamp	M	54	y			Cirsium horridulum horridulum("Yellow" Thistle, purplish bloom)
MPR 895	6/5/2018	6	2018	Inland Swamp	M	50	y			Cirsium horridulum horridulum("Yellow" Thistle, purplish bloom)
MPR 896	6/5/2018	6	2018	Inland Swamp	M	50	y			Cirsium horridulum horridulum("Yellow" Thistle, purplish bloom)
MPR 897	6/5/2018	6	2018	Inland Swamp	M	50	y			Cirsium horridulum horridulum("Yellow" Thistle, purplish bloom)
MPR 898	6/5/2018	6	2018	Inland Swamp	M	53	y			Cirsium horridulum horridulum("Yellow" Thistle, purplish bloom)
MPR 899	6/5/2018	6	2018	Inland Swamp	M	52				Aggressive/Patrolling/Territorial Flight
MPR 900	6/5/2018	6	2018	Inland Swamp	M	55				Resting
MPR 901	6/5/2018	6	2018	Inland Swamp	M	53	y			Asclepias humistrata (Pinewoods Milkweed) bloom
MPR 902	6/5/2018	6	2018	Inland Swamp	M	50	y			Asclepias tuberosa (Butterfly Milkweed) bloom
MPR 903	6/5/2018	6	2018	Inland Swamp	M	50				Undirected Flight
MPR 904	6/5/2018	6	2018	Inland Swamp	M	55				Undirected Flight
MPR 897	6/6/2018	6	2018	Inland Swamp	M	50	y			Cirsium horridulum horridulum("Yellow" Thistle, purplish bloom)
MPR 905	6/6/2018	6	2018	Inland Swamp	M	55	y			Cirsium horridulum horridulum("Yellow" Thistle, purplish bloom)
MPR 906	6/6/2018	6	2018	Inland Swamp	M	55	y			Cirsium horridulum horridulum("Yellow" Thistle, purplish bloom)
MPR 907	6/6/2018	6	2018	Inland Swamp	M	56				Undirected Flight
MPR 908	6/6/2018	6	2018	Inland Swamp	M	52				Resting
MPR 909	6/6/2018	6	2018	Inland Swamp	M	51	y			Cirsium horridulum horridulum("Yellow" Thistle, purplish bloom)
MPR 910	6/6/2018	6	2018	Inland Swamp	M	47				Aggressive/Patrolling/Territorial Flight
MPR 911	6/6/2018	6	2018	Inland Swamp	M	45				Basking
MPR 913	6/6/2018	6	2018	Inland Swamp	M	47				Aggressive/Patrolling/Territorial Flight
MPR 914	6/6/2018	6	2018	Inland Swamp	M	54				Aggressive/Patrolling/Territorial Flight
MPR 915	6/6/2018	6	2018	Inland Swamp	M	55				Resting
MPR 047	6/9/2018	6	2018	Inland Swamp	M	48	y			Yellow Sunflower (Helianthus sp.)
MPR 200	6/9/2018	6	2018	Inland Swamp	F	52				Undirected Flight
MPR 201	6/9/2018	6	2018	Inland Swamp	F	44				Undirected Flight
MPR 901	6/9/2018	6	2018	Inland Swamp	M	53				Aggressive/Patrolling/Territorial Flight
MPR 916	6/9/2018	6	2018	Inland Swamp	M	50	y			Asclepias tuberosa (Butterfly Milkweed) bloom
MPR 917	6/9/2018	6	2018	Inland Swamp	M	49	y			Cirsium nuttallii (Nuttall's Thistle) bloom
MPR 918	6/9/2018	6	2018	Inland Swamp	F	47	y			Cirsium nuttallii (Nuttall's Thistle) bloom
MPR 919	6/9/2018	6	2018	Inland Swamp	F	47	y			Cirsium horridulum horridulum("Yellow" Thistle, purplish bloom)
MPR 920	6/9/2018	6	2018	Inland Swamp	M	54	y			Cirsium horridulum horridulum("Yellow" Thistle, purplish bloom)
MPR 921	6/9/2018	6	2018	Inland Swamp	M	49				Resting
MPR 922	6/9/2018	6	2018	Inland Swamp	M	50	y			Cirsium horridulum horridulum("Yellow" Thistle, purplish bloom)
MPR 923	6/9/2018	6	2018	Inland Swamp	M	51	y			Cirsium horridulum horridulum("Yellow" Thistle, purplish bloom)
MPR 924	6/9/2018	6	2018	Inland Swamp	M	42				Fluttering near ground and grasses (?)
MPR 203	6/10/2018	6	2018	Inland Swamp	F	41	y		y	Lizard's Tail (Saururus cernuus) bloom (was first seen ovipositing on Asclepias perennis)
MPR 204	6/10/2018	6	2018	Inland Swamp	F	54	y			Asclepias perennis (Asclepias perennis bloom)
MPR 206	6/11/2018	6	2018	Inland Swamp	M	45				Resting
MPR 207	6/11/2018	6	2018	Inland Swamp	M	53	y			Asclepias lanceolata (Fewflower Milkweed) bloom
MPR 208	6/11/2018	6	2018	Inland Swamp	F	41			y	Oviposition on Asclepias longifolia (Longleaf Milkweed)
MPR 209	6/11/2018	6	2018	Inland Swamp	F	46	y			Asclepias lanceolata (Fewflower Milkweed) bloom
MPR 210	6/11/2018	6	2018	Inland Swamp	M	55	y			Cirsium nuttallii (Nuttall's Thistle) bloom
MPR 211	6/11/2018	6	2018	Inland Swamp	M	49				Resting
MPR 212	6/11/2018	6	2018	Inland Swamp	F	48	y			Cirsium horridulum horridulum("Yellow" Thistle, purplish bloom)
MPR 213	6/11/2018	6	2018	Inland Swamp	M	47				Aggressive w/ "Fight" in Flight (seemingly entangled in midair)
MPR 214	6/11/2018	6	2018	Inland Swamp	M	53				Aggressive w/ "Fight" in Flight (seemingly entangled in midair)
MPR 215	6/11/2018	6	2018	Inland Swamp	M	50	y			Asclepias lanceolata (Fewflower Milkweed) bloom
MPR 217	6/13/2018	6	2018	Inland Swamp	F	50			y	Oviposition on Asclepias longifolia (Longleaf Milkweed)
MPR 218	6/13/2018	6	2018	Inland Swamp	F	49				Undirected Flight
MPR 219	6/13/2018	6	2018	Inland Swamp	F	50				Resting
MPR 220	6/13/2018	6	2018	Inland Swamp	M	52	y			Asclepias lanceolata (Fewflower Milkweed) bloom
MPR 221	6/13/2018	6	2018	Inland Swamp	M	48				Resting
MPR 221	6/13/2018	6	2018	Inland Swamp	M	48				Aggressive/Patrolling/Territorial Flight
MPR 215	6/14/2018	6	2018	Inland Swamp	M	50				Aggressive/Patrolling/Territorial Flight
MPR 222	6/14/2018	6	2018	Inland Swamp	M	50	y			Asclepias longifolia (Longleaf Milkweed) bloom
MPR 226	6/25/2018	6	2018	Inland Swamp	M	54	y			Asclepias lanceolata (Fewflower Milkweed) bloom
MPR 226	6/25/2018	6	2018	Inland Swamp	M	54	y			Asclepias lanceolata (Fewflower Milkweed) bloom
MPR 227	6/25/2018	6	2018	Inland Swamp	M	51	y			Asclepias lanceolata (Fewflower Milkweed) bloom
MPR 221	6/27/2018	6	2018	Inland Swamp	M	48	y			Asclepias tuberosa (Butterfly Milkweed) bloom
MPR 226	6/27/2018	6	2018	Inland Swamp	M	54				Resting
MPR 232	6/27/2018	6	2018	Inland Swamp	F	53	y			Smallanthus uvedalius (Hairy Leafcup) bloom
MPR 207	6/29/2018	6	2018	Inland Swamp	M	53	y			Asclepias lanceolata (Fewflower Milkweed) bloom
MPR 233	6/29/2018	6	2018	Inland Swamp	M	51	y			Asclepias lanceolata (Fewflower Milkweed) bloom
MPR 233	6/29/2018	6	2018	Inland Swamp	M	51	y			Asclepias lanceolata (Fewflower Milkweed) bloom
MPR 234	7/2/2018	7	2018	Inland Swamp	M	49	y			Asclepias lanceolata (Fewflower Milkweed) bloom
MPR 234	7/2/2018	7	2018	Inland Swamp	M	49	y			Asclepias lanceolata (Fewflower Milkweed) bloom
MPR 234	7/4/2018	7	2018	Inland Swamp	M	49	y			Asclepias lanceolata (Fewflower Milkweed) bloom
MPR 235	7/4/2018	7	2018	Inland Swamp	M	55	y			Asclepias lanceolata (Fewflower Milkweed) bloom
MPR 234	7/6/2018	7	2018	Inland Swamp	M	49	y			Asclepias lanceolata (Fewflower Milkweed) bloom
MPR 234	7/9/2018	7	2018	Inland Swamp	M	49				Resting
MPR 239	7/21/2018	7	2018	Inland Swamp	M	50	y			Asclepias lanceolata (Fewflower Milkweed) bloom
MPR 240	7/21/2018	7	2018	Inland Swamp	M	53	y			Smallanthus uvedalius (Hairy Leafcup) bloom
MPR 241	7/21/2018	7	2018	Inland Swamp	M	55	y			Heliopsis helianthoides? ("wild sunflower")bloom
MPR 241	7/21/2018	7	2018	Inland Swamp	M	55	y			Heliopsis helianthoides? ("wild sunflower") bloom
MPR 242	7/21/2018	7	2018	Inland Swamp	M	52	y			Heliopsis helianthoides? ("wild sunflower")bloom
MPR 242	7/21/2018	7	2018	Inland Swamp	M	52				Aggressive/Patrolling/Territorial Flight
MPR 243	7/21/2018	7	2018	Inland Swamp	M	57	y			Heliopsis helianthoides? ("wild sunflower")bloom
MPR 244	7/21/2018	7	2018	Inland Swamp	M	56				Resting
MPR 245	7/23/2018	7	2018	Inland Swamp	M	49	y			Heliopsis helianthoides? ("wild sunflower")bloom
MPR 246	7/23/2018	7	2018	Inland Swamp	M	55	y			Heliopsis helianthoides? ("wild sunflower")bloom
MPR 245	7/28/2018	7	2018	Inland Swamp	M	49	y			Heliopsis helianthoides? ("wild sunflower")bloom
MPR 239	8/4/2018	8	2018	Inland Swamp	M	50				Aggressive/Patrolling/Territorial Flight
MPR 247	8/4/2018	8	2018	Inland Swamp	M	54	y			Gaura angustifolia (Southern Beeblossom) bloom
MPR 247	8/4/2018	8	2018	Inland Swamp	M	54	y			Eupatorium capillifolium (Dogfennel) bloom
MPR 248	8/4/2018	8	2018	Inland Swamp	M	51	y			Cirsium nuttallii (Nuttall's Thistle) bloom
MPR 249	8/11/2018	8	2018	Inland Swamp	F	54			y	Oviposition on Asclepias longifolia (Longleaf Milkweed)
MPR 249	8/11/2018	8	2018	Inland Swamp	F	54	y			Asclepias longifolia (Longleaf Milkweed) bloom
XLT 526	8/14/2018	8	2018	Inland Swamp	M	53	y			Liatris squarrulosa (Appalachian Blazing Star) bloom
XLT 527	8/14/2018	8	2018	Maritime	F	54	y			Zinnia elegans (magenta bloom)
XLT 528	8/16/2018	8	2018	Maritime	M	58	y			Vernonia gigantea (Giant Ironweed bloom)
XLT 528	8/18/2018	8	2018	Maritime	M	58	y			Asclepias curassavica (Tropical Milkweed) golden-yellow bloom
XLT 529	8/18/2018	8	2018	Maritime	F	57			y	Oviposition on Asclepias curassavica (Tropical Milkweed)
XLT 528	8/19/2018	8	2018	Maritime	M	58	y			Asclepias curassavica (Tropical Milkweed) golden-yellow bloom
XLT 528	8/20/2018	8	2018	Maritime	M	58				Aggressive/Patrolling/Territorial Flight
XLT 530	8/20/2018	8	2018	Maritime	F	56	y			Asclepias curassavica (Tropical Milkweed) bloom
XLT 530	8/21/2018	8	2018	Maritime	F	56	y			Schrankia microphylla (Littleleaf Sensitive-briar) bloom in lawn
XLT 531	8/21/2018	8	2018	Inland Swamp	F	54	y			Heliopsis helianthoides? ("wild sunflower") bloom
XLT 532	8/24/2018	8	2018	Inland Swamp	M	57	y			Heliopsis helianthoides? ("wild sunflower") bloom
XLT 533	8/24/2018	8	2018	Inland Swamp	F	54			y	Oviposition flight
XLT 534	8/25/2018	8	2018	Maritime	F	52	y			Verbena bonariensis (Purpletop Vervain) bloom
XLT 534	8/25/2018	8	2018	Maritime	F	52	y			Vernonia gigantea (Giant Ironweed) bloom
XLT 534	8/25/2018	8	2018	Maritime	F	52			y	Oviposition on Asclepias curassavica (Tropical Milkweed)
XLT 534	8/25/2018	8	2018	Maritime	F	52	Y			Decodon verticillatus (Swamp Loosestrife bloom)
XLT 535	8/26/2018	8	2018	Maritime	F	56	y			Asclepias curassavica (Tropical Milkweed) bloom
XLT 536	8/28/2018	8	2018	Inland Swamp	M	49				Resting
XLT 537	8/28/2018	8	2018	Inland Swamp	M	54				Resting
XLT 538	8/28/2018	8	2018	Inland Swamp	M	55	y			Heliopsis helianthoides? ("wild sunflower") bloom
XLT 538	8/28/2018	8	2018	Inland Swamp	M	55				Resting on plant stem during light rain
XLT 539	8/28/2018	8	2018	Inland Swamp	M	53	y			Pycanthemum pycanthemoides (Southern Mountain Mint") bloom
XLT 540	8/28/2018	8	2018	Inland Swamp	M	55	y			Heliopsis helianthoides? ("wild sunflower") bloom
XLT 541	8/28/2018	8	2018	Inland Swamp	M	55	y			Asclepias lanceolata (Fewflower Milkweed) bloom
XLT 542	8/28/2018	8	2018	Inland Swamp	M	54	y			Asclepias lanceolata (Fewflower Milkweed) bloom
XLT 543	8/28/2018	8	2018	Inland Swamp	M	54	y			Asclepias lanceolata (Fewflower Milkweed) bloom
XLT 544	8/28/2018	8	2018	Inland Swamp	M	57				Resting
XLT 545	8/28/2018	8	2018	Inland Swamp	F	52				Undirected Flight
XLT 546	8/28/2018	8	2018	Inland Swamp	M	54	y			Unidentified white-flowered "mint"
XLT 547	8/28/2018	8	2018	Inland Swamp	M	55	y			Unidentified white-flowered "mint"
YWA 125	8/29/2018	8	2018	Maritime	F	55	y			Vernonia gigantea (Giant Ironweed) bloom
XLT 540	8/30/2018	8	2018	Inland Swamp	M	55	y			Heliopsis helianthoides? ("wild sunflower") bloom
YWA 126	8/30/2018	8	2018	Inland Swamp	F	58	y		y	Oviposition and nectaring at Asclepias perennis (Asclepias perennis)
YWA 127	8/30/2018	8	2018	Inland Swamp	M	55	y			Asclepias lanceolata (Fewflower Milkweed) bloom
YWA 128	8/30/2018	8	2018	Inland Swamp	M	57	y			Asclepias lanceolata (Fewflower Milkweed) bloom
YWA 129	8/30/2018	8	2018	Inland Swamp	F	49			y	Oviposition on Asclepias longifolia (Longleaf Milkweed)
YWA 130	8/30/2018	8	2018	Inland Swamp	M	55	y			Hyptis alata (Clustered Bushmint) bloom
YWA 131	8/31/2018	8	2018	Maritime	F	58	y			Asclepias curassavica (Tropical Milkweed) bloom
YWA 132	9/3/2018	9	2018	Inland Swamp	F	52	y		y	Oviposition and nectaring at Asclepias perennis (Asclepias perennis)
YWA 133	9/3/2018	9	2018	Inland Swamp	F	49			y	Oviposition on Asclepias longifolia (Longleaf Milkweed)
YWA 144	9/6/2018	9	2018	Inland Swamp	M	49				Captured by hand very near Asclepias perennis (Asclepias perennis); apparently eclosed an hour or so earlier 9/6/18
YWA 145	9/6/2018	9	2018	Inland Swamp	M	53	y			Hyptis alata (Clustered Bushmint) bloom
YWA 146	9/6/2018	9	2018	Inland Swamp	M	49	y			Mikania scandens (Climbing Hempweed) bloom
YWA 147	9/6/2018	9	2018	Inland Swamp	M	56	y			Hyptis alata (Clustered Bushmint) bloom
YWA 250	9/9/2018	9	2018	Maritime	M	53	y			Vernonia gigantea (Giant Ironweed) bloom
YWA 269	9/10/2018	9	2018	Inland Swamp	F	56	y			Asclepias perennis (Asclepias perennis) bloom
YWA 270	9/10/2018	9	2018	Inland Swamp	M	55	y			Asclepias perennis (Asclepias perennis) bloom
YWA 271	9/10/2018	9	2018	Inland Swamp	M	51	y			Polygonum punctatum (Dotted Smartweed) bloom
YWA 272	9/10/2018	9	2018	Inland Swamp	F	52				Basking
YWA 273	9/10/2018	9	2018	Inland Swamp	M	52	y			Polygonum punctatum (Dotted Smartweed) bloom
YWA 274	9/10/2018	9	2018	Inland Swamp	F	52	y			Asclepias perennis (Asclepias perennis) bloom
YWA 275	9/10/2018	9	2018	Inland Swamp	M	50	y			Vernonia gigantea (Giant Ironweed) bloom
YWA 276	9/10/2018	9	2018	Inland Swamp	M	53	y			Melanthera nivea (Snow Squarestem) bloom
YWA 296	9/12/2018	9	2018	Inland Swamp	F	51			y	Ovipositing on Asclepias perennis (Asclepias perennis)
YWA 273	9/13/2018	9	2018	Inland Swamp	M	52	y			Melanthera nivea (Snow Squarestem) bloom
YWA 300	9/13/2018	9	2018	Inland Swamp	M	54	y			Melanthera nivea (Snow Squarestem) bloom
YWA 301	9/13/2018	9	2018	Inland Swamp	M	53	y			Melanthera nivea (Snow Squarestem) bloom
YWA 301	9/13/2018	9	2018	Inland Swamp	M	53	y			Melanthera nivea (Snow Squarestem) bloom
YWA 302	9/13/2018	9	2018	Inland Swamp	M	55	y			Melanthera nivea (Snow Squarestem) bloom
YWA 303	9/13/2018	9	2018	Inland Swamp	M	53	y			Melanthera nivea (Snow Squarestem) bloom
YWA 304	9/13/2018	9	2018	Inland Swamp	M	50	y			Melanthera nivea (Snow Squarestem) bloom
YWA 305	9/13/2018	9	2018	Inland Swamp	M	47	y			Melanthera nivea (Snow Squarestem) bloom
YWA 306	9/13/2018	9	2018	Inland Swamp	F	50	y			Melanthera nivea (Snow Squarestem) bloom
YWA 307	9/13/2018	9	2018	Inland Swamp	M	55	y			Melanthera nivea (Snow Squarestem) bloom
YWA 308	9/13/2018	9	2018	Inland Swamp	M	53	y			Melanthera nivea (Snow Squarestem) bloom
YWA 308	9/13/2018	9	2018	Inland Swamp	M	53	y			Melanthera nivea (Snow Squarestem) bloom
YWA 309	9/13/2018	9	2018	Inland Swamp	M	46	y			Melanthera nivea (Snow Squarestem) bloom
YWA 310	9/13/2018	9	2018	Inland Swamp	M	55	y			Melanthera nivea (Snow Squarestem) bloom
YWA 311	9/13/2018	9	2018	Inland Swamp	M	48	y			Melanthera nivea (Snow Squarestem) bloom
YWA 312	9/13/2018	9	2018	Inland Swamp	M	56	y			Melanthera nivea (Snow Squarestem) bloom
YWA 313	9/13/2018	9	2018	Inland Swamp	M	53	y			Vernonia gigantea (Giant Ironweed) bloom
YWA 342	9/17/2018	9	2018	Maritime	M	56	y			Asclepias curassavica bloom
YWA 348	9/18/2018	9	2018	Inland Swamp	M	53	y			Melanthera nivea (Snow Squarestem) bloom
YWA 349	9/18/2018	9	2018	Inland Swamp	F	51	y			Melanthera nivea (Snow Squarestem) bloom
YWA 350	9/18/2018	9	2018	Inland Swamp	F	52	y			Melanthera nivea (Snow Squarestem) bloom
YWA 351	9/18/2018	9	2018	Inland Swamp	F	48	y			Melanthera nivea (Snow Squarestem) bloom
YWA 352	9/18/2018	9	2018	Inland Swamp	F	56	y			Melanthera nivea (Snow Squarestem) bloom
YWA 353	9/18/2018	9	2018	Inland Swamp	M	53	y			Melanthera nivea (Snow Squarestem) bloom
YWA 365	9/19/2018	9	2018	Inland Swamp	F	44			y	Oviposition on Asclepias perennis (Asclepias perennis)
YWA 385	9/21/2018	9	2018	Inland Swamp	M	53				Westward flight along highway shoulder
YWA 386	9/21/2018	9	2018	Inland Swamp	M	50	y			Melanthera nivea (Snow Squarestem) bloom
YWA 386	9/21/2018	9	2018	Inland Swamp	M	50	y			Melanthera nivea (Snow Squarestem) bloom
YWA 387	9/21/2018	9	2018	Inland Swamp	M	50	y			Melanthera nivea (Snow Squarestem) bloom
YWA 387	9/21/2018	9	2018	Inland Swamp	M	50	y			Melanthera nivea (Snow Squarestem) bloom
YWA 388	9/21/2018	9	2018	Inland Swamp	F	47	y			Melanthera nivea (Snow Squarestem) bloom
YWA 388	9/21/2018	9	2018	Inland Swamp	F	47	y			Melanthera nivea (Snow Squarestem) bloom
YWA 388	9/21/2018	9	2018	Inland Swamp	F	47	y			Melanthera nivea (Snow Squarestem) bloom
YWA 389	9/21/2018	9	2018	Inland Swamp	F	50	y			Melanthera nivea (Snow Squarestem) bloom
YWA 390	9/21/2018	9	2018	Inland Swamp	M	52	y			Melanthera nivea (Snow Squarestem) bloom
YWA 391	9/21/2018	9	2018	Inland Swamp	M	51	y			Melanthera nivea (Snow Squarestem) bloom
YWA 392	9/21/2018	9	2018	Inland Swamp	F	49	y			Eupatorium album (White Thoroughwort) bloom
YWA 393	9/21/2018	9	2018	Inland Swamp	F	51	y			Conoclinium coelestinum (Blue Mistflower) bloom
YWA 394	9/21/2018	9	2018	Inland Swamp	F	46	y			Eupatorium album (White Thoroughwort) bloom
YWA 395	9/21/2018	9	2018	Inland Swamp	F	44	y			Eupatorium album (White Thoroughwort) bloom
YWA 396	9/21/2018	9	2018	Inland Swamp	F	45	y			Melanthera nivea (Snow Squarestem) bloom
YWA 397	9/21/2018	9	2018	Inland Swamp	M	55	y			Vernonia gigantea (Giant Ironweed) bloom
YWA 398	9/21/2018	9	2018	Inland Swamp	M	49	y			Verbesina occidentalis (Yellow Crownbeard) bloom
YWA 399	9/21/2018	9	2018	Inland Swamp	M	49	y			Verbesina occidentalis (Yellow Crownbeard) bloom
YWA 400	9/21/2018	9	2018	Inland Swamp	M	48	y			Verbesina occidentalis (Yellow Crownbeard) bloom
YWA 401	9/21/2018	9	2018	Inland Swamp	M	50	y			Verbesina occidentalis (Yellow Crownbeard) bloom
YWA 402	9/21/2018	9	2018	Inland Swamp	M	48	y			Verbesina occidentalis (Yellow Crownbeard) bloom
YWA 398	9/23/2018	9	2018	Inland Swamp	M	49	y			Verbesina occidentalis (Yellow Crownbeard) bloom
YWA 402	9/23/2018	9	2018	Inland Swamp	M	48	y			Verbesina occidentalis (Yellow Crownbeard) bloom
YWA 415	9/23/2018	9	2018	Inland Swamp	F	51	y			Pontederia cordata (Pickerelweed) bloom
YWA 416	9/23/2018	9	2018	Inland Swamp	M	50	y			Hyptis alata (Clustered Bushmint) bloom
YWA 417	9/23/2018	9	2018	Inland Swamp	M	48	y			Pontederia cordata (Pickerelweed) bloom
YWA 418	9/23/2018	9	2018	Inland Swamp	M	54	y			Pontederia cordata (Pickerelweed) bloom
YWA 419	9/23/2018	9	2018	Inland Swamp	M	55	y			Conoclinium coelestinum (Blue Mistflower) bloom
YWA 420	9/23/2018	9	2018	Inland Swamp	F	49	y			Pontederia cordata (Pickerelweed) bloom
YWA 421	9/23/2018	9	2018	Inland Swamp	M	48	y			Pontederia cordata (Pickerelweed) bloom
YWA 422	9/23/2018	9	2018	Inland Swamp	M	51	y			Pontederia cordata (Pickerelweed) bloom
YWA 423	9/23/2018	9	2018	Inland Swamp	M	52	y			Pontederia cordata (Pickerelweed) bloom
YWA 424	9/23/2018	9	2018	Inland Swamp	F	47	y			Pontederia cordata (Pickerelweed) bloom
YWA 425	9/23/2018	9	2018	Inland Swamp	F	48	y			Pontederia cordata (Pickerelweed) bloom
YWA 426	9/23/2018	9	2018	Inland Swamp	M	54				Basking
YWA 427	9/23/2018	9	2018	Inland Swamp	F	50	y			Pontederia cordata (Pickerelweed) bloom
YWA 427	9/23/2018	9	2018	Inland Swamp	F	50	y			Pontederia cordata (Pickerelweed) bloom
YWA 428	9/23/2018	9	2018	Inland Swamp	F	54	y			Pontederia cordata (Pickerelweed) bloom
YWA 429	9/23/2018	9	2018	Inland Swamp	F	49	y			Pontederia cordata (Pickerelweed) bloom
YWA 430	9/23/2018	9	2018	Inland Swamp	F	53	y			Pontederia cordata (Pickerelweed) bloom
YWA 431	9/23/2018	9	2018	Inland Swamp	M	54	y			Pontederia cordata (Pickerelweed) bloom
YWA 432	9/23/2018	9	2018	Inland Swamp	F	46	y			Pontederia cordata (Pickerelweed) bloom
YWA 433	9/23/2018	9	2018	Inland Swamp	M	50	y			Pontederia cordata (Pickerelweed) bloom
YWA 434	9/23/2018	9	2018	Inland Swamp	F	50	y			Pontederia cordata (Pickerelweed) bloom
YWA 435	9/23/2018	9	2018	Inland Swamp	F	43	y			Pontederia cordata (Pickerelweed) bloom
YWA 436	9/23/2018	9	2018	Inland Swamp	F	49	y			Verbesina occidentalis (Yellow Crownbeard) bloom
YWA 437	9/23/2018	9	2018	Inland Swamp	M	51	y			Verbesina occidentalis (Yellow Crownbeard) bloom
YWA 438	9/23/2018	9	2018	Inland Swamp	M	53	y			Verbesina occidentalis (Yellow Crownbeard) bloom
YWA 439	9/23/2018	9	2018	Inland Swamp	F	48	y			Verbesina occidentalis (Yellow Crownbeard) bloom
YWA 440	9/23/2018	9	2018	Inland Swamp	F	47	y			Verbesina occidentalis (Yellow Crownbeard) bloom
YWA 441	9/23/2018	9	2018	Inland Swamp	M	50	y			Verbesina occidentalis (Yellow Crownbeard) bloom
YWA 442	9/23/2018	9	2018	Inland Swamp	M	50	y			Verbesina occidentalis (Yellow Crownbeard) bloom
YWA 443	9/23/2018	9	2018	Inland Swamp	M	54	y			Verbesina occidentalis (Yellow Crownbeard) bloom
YWA 444	9/23/2018	9	2018	Inland Swamp	M	45	y			Verbesina occidentalis (Yellow Crownbeard) bloom
YWA 445	9/23/2018	9	2018	Inland Swamp	M	53	y			Verbesina occidentalis (Yellow Crownbeard) bloom
YWA 446	9/23/2018	9	2018	Inland Swamp	M	51	y			Verbesina occidentalis (Yellow Crownbeard) bloom
YWA 447	9/23/2018	9	2018	Inland Swamp	M	46	y			Melanthera nivea (Snow Squarestem) bloom
YWA 448	9/23/2018	9	2018	Inland Swamp	F	49	y			Conoclinium coelestinum (Blue Mistflower) bloom
YWA 449	9/23/2018	9	2018	Inland Swamp	F	52	y			Melanthera nivea (Snow Squarestem) bloom
YWA 450	9/23/2018	9	2018	Inland Swamp	M	50	y			Melanthera nivea (Snow Squarestem) bloom
YWA 451	9/23/2018	9	2018	Inland Swamp	M	50	y			Melanthera nivea (Snow Squarestem) bloom
YWA 451	9/23/2018	9	2018	Inland Swamp	M	50	y			Melanthera nivea (Snow Squarestem) bloom
YWA 452	9/23/2018	9	2018	Inland Swamp	F	56	y			Melanthera nivea (Snow Squarestem) bloom
YWA 453	9/23/2018	9	2018	Inland Swamp	M	53	y			Melanthera nivea (Snow Squarestem) bloom
YWA 454	9/23/2018	9	2018	Inland Swamp	M	48	y			Melanthera nivea (Snow Squarestem) bloom
YWA 456	9/23/2018	9	2018	Inland Swamp	M	48				Undirected Flight
YWA 457	9/23/2018	9	2018	Inland Swamp	M	50	y			Eupatorium album (White Thoroughwort) bloom
YWA 458	9/23/2018	9	2018	Inland Swamp	M	47	y			Eupatorium album (White Thoroughwort) bloom
YWA 459	9/23/2018	9	2018	Inland Swamp	M	54	y			Conoclinium coelestinum (Blue Mistflower) bloom
YWA 460	9/23/2018	9	2018	Inland Swamp	M	46	y			Eupatorium album (White Thoroughwort) bloom
YWA 461	9/23/2018	9	2018	Inland Swamp	M	48	y			Eupatorium album (White Thoroughwort) bloom
YWA 462	9/23/2018	9	2018	Inland Swamp	M	52	y			Eupatorium album (White Thoroughwort) bloom
YWA 463	9/23/2018	9	2018	Inland Swamp	M	46	y			Eupatorium album (White Thoroughwort) bloom
YWA 464	9/23/2018	9	2018	Inland Swamp	F	50	y			Verbesina occidentalis (Yellow Crownbeard) bloom
YWA 465	9/23/2018	9	2018	Inland Swamp	M	45	y			Verbesina occidentalis (Yellow Crownbeard) bloom
YWA 386	9/24/2018	9	2018	Inland Swamp	M	50	y			Melanthera nivea (Snow Squarestem) bloom
YWA 391	9/24/2018	9	2018	Inland Swamp	M	51	y			Verbesina occidentalis (Yellow Crownbeard) bloom
YWA 395	9/24/2018	9	2018	Inland Swamp	F	44	y			Melanthera nivea (Snow Squarestem) bloom
YWA 398	9/24/2018	9	2018	Inland Swamp	M	49	y			Verbesina occidentalis (Yellow Crownbeard) bloom
YWA 418	9/24/2018	9	2018	Inland Swamp	M	54	y			Pontederia cordata (Pickerelweed) bloom
YWA 423	9/24/2018	9	2018	Inland Swamp	M	52	y			Pontederia cordata (Pickerelweed) bloom
YWA 423	9/24/2018	9	2018	Inland Swamp	M	52	y			Pontederia cordata (Pickerelweed) bloom
YWA 424	9/24/2018	9	2018	Inland Swamp	F	47	y			Pontederia cordata (Pickerelweed) bloom
YWA 425	9/24/2018	9	2018	Inland Swamp	F	48	y			Pontederia cordata (Pickerelweed) bloom
YWA 428	9/24/2018	9	2018	Inland Swamp	F	54	y			Pontederia cordata (Pickerelweed) bloom
YWA 431	9/24/2018	9	2018	Inland Swamp	M	54	y			Verbesina occidentalis (Yellow Crownbeard) bloom
YWA 437	9/24/2018	9	2018	Inland Swamp	M	51	y			Verbesina occidentalis (Yellow Crownbeard) bloom
YWA 437	9/24/2018	9	2018	Inland Swamp	M	51	y			Vernonia gigantea (Giant Ironweed) bloom
YWA 440	9/24/2018	9	2018	Inland Swamp	F	47	y			Eupatorium album (White Thoroughwort) bloom
YWA 448	9/24/2018	9	2018	Inland Swamp	F	49	y			Melanthera nivea (Snow Squarestem) bloom
YWA 449	9/24/2018	9	2018	Inland Swamp	F	52	y			Melanthera nivea (Snow Squarestem) bloom
YWA 457	9/24/2018	9	2018	Inland Swamp	M	50	y			Eupatorium album (White Thoroughwort) bloom
YWA 460	9/24/2018	9	2018	Inland Swamp	M	46	y			Eupatorium album (White Thoroughwort) bloom
YWA 465	9/24/2018	9	2018	Inland Swamp	M	45	y			Verbesina occidentalis (Yellow Crownbeard) bloom
YWA 470	9/24/2018	9	2018	Inland Swamp	M	53	y			Pontederia cordata (Pickerelweed) bloom
YWA 471	9/24/2018	9	2018	Inland Swamp	F	49	y			Pontederia cordata (Pickerelweed) bloom
YWA 472	9/24/2018	9	2018	Inland Swamp	F	49	y			Pontederia cordata (Pickerelweed) bloom
YWA 473	9/24/2018	9	2018	Inland Swamp	M	49	y			Pontederia cordata (Pickerelweed) bloom
YWA 474	9/24/2018	9	2018	Inland Swamp	M	54	y			Pontederia cordata (Pickerelweed) bloom
YWA 475	9/24/2018	9	2018	Inland Swamp	F	46	y			Pontederia cordata (Pickerelweed) bloom
YWA 476	9/24/2018	9	2018	Inland Swamp	F	53	y			Polygonum punctatum (Dotted Smartweed) bloom
YWA 477	9/24/2018	9	2018	Inland Swamp	M	47	y			Verbesina occidentalis (Yellow Crownbeard) bloom
YWA 478	9/24/2018	9	2018	Inland Swamp	M	53	y			Verbesina occidentalis (Yellow Crownbeard) bloom
YWA 479	9/24/2018	9	2018	Inland Swamp	F	48	y			Verbesina occidentalis (Yellow Crownbeard) bloom
YWA 480	9/24/2018	9	2018	Inland Swamp	F	54	y			Verbesina occidentalis (Yellow Crownbeard) bloom
YWA 481	9/24/2018	9	2018	Inland Swamp	F	44	y			Verbesina occidentalis (Yellow Crownbeard) bloom
YWA 482	9/24/2018	9	2018	Inland Swamp	M	53	y			Pontederia cordata (Pickerelweed) bloom
YWA 483	9/24/2018	9	2018	Inland Swamp	M	54	y			Conoclinium coelestinum (Blue Mistflower) bloom
YWA 484	9/24/2018	9	2018	Inland Swamp	M	45	y			Melanthera nivea (Snow Squarestem) bloom
YWA 485	9/24/2018	9	2018	Inland Swamp	M	53	y			Melanthera nivea (Snow Squarestem) bloom
YWA 486	9/24/2018	9	2018	Inland Swamp	F	51	y			Melanthera nivea (Snow Squarestem) bloom
YWA 487	9/24/2018	9	2018	Inland Swamp	M	49	y			Melanthera nivea (Snow Squarestem) bloom
YWA 488	9/24/2018	9	2018	Inland Swamp	F	52	y			Melanthera nivea (Snow Squarestem) bloom
YWA 489	9/24/2018	9	2018	Inland Swamp	F	51	y			Melanthera nivea (Snow Squarestem) bloom
YWA 490	9/24/2018	9	2018	Inland Swamp	M	51	y			Melanthera nivea (Snow Squarestem) bloom
YWA 491	9/24/2018	9	2018	Inland Swamp	M	50	y			Melanthera nivea (Snow Squarestem) bloom
YWA 492	9/24/2018	9	2018	Inland Swamp	M	51	y			Melanthera nivea (Snow Squarestem) bloom
YWA 493	9/24/2018	9	2018	Inland Swamp	M	52	y			Melanthera nivea (Snow Squarestem) bloom
YWA 493	9/24/2018	9	2018	Inland Swamp	M	52	y			Melanthera nivea (Snow Squarestem) bloom
YWA 494	9/24/2018	9	2018	Inland Swamp	F	50	y			Melanthera nivea (Snow Squarestem) bloom
YWA 495	9/24/2018	9	2018	Inland Swamp	M	46	y			Melanthera nivea (Snow Squarestem) bloom
YWA 496	9/24/2018	9	2018	Inland Swamp	M	47	y			Melanthera nivea (Snow Squarestem) bloom
YWA 496	9/24/2018	9	2018	Inland Swamp	M	47	y			Melanthera nivea (Snow Squarestem) bloom
YWA 497	9/24/2018	9	2018	Inland Swamp	F	50	y			Conoclinium coelestinum (Blue Mistflower) bloom
YWA 497	9/24/2018	9	2018	Inland Swamp	F	50	y			Eupatorium album (White Thoroughwort) bloom
YWA 498	9/24/2018	9	2018	Inland Swamp	F	51	y			Conoclinium coelestinum (Blue Mistflower) bloom
YWA 499	9/24/2018	9	2018	Inland Swamp	F	48	y			Eupatorium album (White Thoroughwort) bloom
YWA 500	9/24/2018	9	2018	Inland Swamp	M	48	y			Eupatorium album (White Thoroughwort) bloom
YWA 501	9/24/2018	9	2018	Inland Swamp	M	47	y			Eupatorium album (White Thoroughwort) bloom
YWA 502	9/24/2018	9	2018	Inland Swamp	M	51	y			Eupatorium album (White Thoroughwort) bloom
YWA 503	9/24/2018	9	2018	Inland Swamp	M	50	y			Eupatorium album (White Thoroughwort) bloom
YWA 504	9/24/2018	9	2018	Inland Swamp	M	54	y			Eupatorium album (White Thoroughwort) bloom
YWA 505	9/24/2018	9	2018	Inland Swamp	M	51	y			Eupatorium album (White Thoroughwort) bloom
YWA 506	9/24/2018	9	2018	Inland Swamp	M	53	y			Conoclinium coelestinum (Blue Mistflower) bloom
YWA 507	9/24/2018	9	2018	Inland Swamp	F	48				Resting
YWA 508	9/24/2018	9	2018	Inland Swamp	M	50	y			Eupatorium album (White Thoroughwort) bloom
YWA 509	9/24/2018	9	2018	Inland Swamp	M	48	y			Eupatorium album (White Thoroughwort) bloom
YWA 510	9/24/2018	9	2018	Inland Swamp	F	44	y			Conoclinium coelestinum (Blue Mistflower) bloom
YWA 511	9/24/2018	9	2018	Inland Swamp	F	52	y			Conoclinium coelestinum (Blue Mistflower) bloom
YWA 512	9/24/2018	9	2018	Inland Swamp	F	52	y			Eupatorium album (White Thoroughwort) bloom
YWA 513	9/24/2018	9	2018	Inland Swamp	F	51	y			Solidago sp. (short w/ small, narrow leaves) bloom
YWA 514	9/24/2018	9	2018	Inland Swamp	M	51				Undirected Flight
YWA 515	9/24/2018	9	2018	Inland Swamp	F	43	y			Eupatorium album (White Thoroughwort) bloom
YWA 516	9/24/2018	9	2018	Inland Swamp	M	54	y			Eupatorium album (White Thoroughwort) bloom
YWA 517	9/24/2018	9	2018	Inland Swamp	M	46	y			Eupatorium album (White Thoroughwort) bloom
YWA 518	9/24/2018	9	2018	Inland Swamp	M	46	y			Liatris spicata (Dense Blazing Star) bloom
YWA 519	9/24/2018	9	2018	Inland Swamp	M	48	y			Liatris spicata (Dense Blazing Star) bloom
YWA 520	9/24/2018	9	2018	Inland Swamp	M	46	y			Liatris spicata (Dense Blazing Star) bloom
YWA 521	9/24/2018	9	2018	Inland Swamp	F	47	y			Liatris spicata (Dense Blazing Star) bloom
YWA 522	9/24/2018	9	2018	Inland Swamp	M	49				Mating Pair w/ YWA523
YWA 523	9/24/2018	9	2018	Inland Swamp	F	50				Mating Pair w/ YWA522
YWA 524	9/24/2018	9	2018	Inland Swamp	M	51	y			Conoclinium coelestinum (Blue Mistflower) bloom
YWA 525	9/24/2018	9	2018	Inland Swamp	F	53	y			Conoclinium coelestinum (Blue Mistflower) bloom
YWA 526	9/24/2018	9	2018	Inland Swamp	F	50	y			Solidago sp. (short w/ broad leaves) bloom
YWA 527	9/24/2018	9	2018	Inland Swamp	F	50	y			Eupatorium album (White Thoroughwort) bloom
YWA 528	9/24/2018	9	2018	Inland Swamp	F	50	y			Eupatorium album (White Thoroughwort) bloom
YWA 529	9/24/2018	9	2018	Inland Swamp	M	52	y			Melanthera nivea (Snow Squarestem) bloom
YWA 530	9/24/2018	9	2018	Inland Swamp	F	51	y			Eupatorium album (White Thoroughwort) bloom
YWA 531	9/24/2018	9	2018	Inland Swamp	F	48	y			Conoclinium coelestinum (Blue Mistflower) bloom
YWA 532	9/24/2018	9	2018	Inland Swamp	F	47	y			Verbena brasiliensis (Brazilian Verbena) bloom
YWA 533	9/24/2018	9	2018	Inland Swamp	M	51	y			Eupatorium album (White Thoroughwort) bloom
YWA 534	9/24/2018	9	2018	Inland Swamp	M	49	y			Eupatorium album (White Thoroughwort) bloom
YWA 535	9/24/2018	9	2018	Inland Swamp	M	50	y			Eupatorium album (White Thoroughwort) bloom
YWA 536	9/24/2018	9	2018	Inland Swamp	M	50	y			Eupatorium album (White Thoroughwort) bloom
YWA 537	9/24/2018	9	2018	Inland Swamp	F	42	y			Verbesina occidentalis (Yellow Crownbeard) bloom
YWA 538	9/24/2018	9	2018	Inland Swamp	M	49	y			Verbesina occidentalis (Yellow Crownbeard) bloom
YWA 539	9/24/2018	9	2018	Inland Swamp	M	51	y			Verbesina occidentalis (Yellow Crownbeard) bloom
YWA 540	9/24/2018	9	2018	Inland Swamp	F	50	y			Verbesina occidentalis (Yellow Crownbeard) bloom
YWA 386	9/25/2018	9	2018	Inland Swamp	M	50	y			Melanthera nivea (Snow Squarestem) bloom
YWA 386	9/25/2018	9	2018	Inland Swamp	M	50	y			Melanthera nivea (Snow Squarestem) bloom
YWA 402	9/25/2018	9	2018	Inland Swamp	M	48	y			Verbesina occidentalis (Yellow Crownbeard) bloom
YWA 417	9/25/2018	9	2018	Inland Swamp	M	48	y			Verbesina occidentalis (Yellow Crownbeard) bloom
YWA 418	9/25/2018	9	2018	Inland Swamp	M	54	y			Pontederia cordata (Pickerelweed) bloom
YWA 421	9/25/2018	9	2018	Inland Swamp	M	48	y			Verbesina occidentalis (Yellow Crownbeard) bloom
YWA 423	9/25/2018	9	2018	Inland Swamp	M	52	y			Verbesina occidentalis (Yellow Crownbeard) bloom
YWA 423	9/25/2018	9	2018	Inland Swamp	M	52	y			Verbesina occidentalis (Yellow Crownbeard) bloom
YWA 425	9/25/2018	9	2018	Inland Swamp	F	48				Resting
YWA 430	9/25/2018	9	2018	Inland Swamp	F	53	y			Pontederia cordata (Pickerelweed) bloom
YWA 435	9/25/2018	9	2018	Inland Swamp	F	43	y			Pontederia cordata (Pickerelweed) bloom
YWA 435	9/25/2018	9	2018	Inland Swamp	F	43	y			Verbesina occidentalis (Yellow Crownbeard) bloom
YWA 436	9/25/2018	9	2018	Inland Swamp	F	49	y			Conoclinium coelestinum (Blue Mistflower) bloom
YWA 441	9/25/2018	9	2018	Inland Swamp	M	50	y			Pontederia cordata (Pickerelweed) bloom
YWA 449	9/25/2018	9	2018	Inland Swamp	F	52	y			Melanthera nivea (Snow Squarestem) bloom
YWA 449	9/25/2018	9	2018	Inland Swamp	F	52	y			Melanthera nivea (Snow Squarestem) bloom
YWA 478	9/25/2018	9	2018	Inland Swamp	M	53				Resting
YWA 479	9/25/2018	9	2018	Inland Swamp	F	48	y			Verbesina occidentalis (Yellow Crownbeard) bloom
YWA 479	9/25/2018	9	2018	Inland Swamp	F	48	y			Verbesina occidentalis (Yellow Crownbeard) bloom
YWA 485	9/25/2018	9	2018	Inland Swamp	M	53				Aggressive Flight w/ another male Monarch
YWA 485	9/25/2018	9	2018	Inland Swamp	M	53	y			Solidago sp. (small, thin leaves)
YWA 487	9/25/2018	9	2018	Inland Swamp	M	49				Resting
YWA 490	9/25/2018	9	2018	Inland Swamp	M	51	y			Melanthera nivea (Snow Squarestem) bloom
YWA 491	9/25/2018	9	2018	Inland Swamp	M	50	y			Melanthera nivea (Snow Squarestem) bloom
YWA 494	9/25/2018	9	2018	Inland Swamp	F	50	y			Melanthera nivea (Snow Squarestem) bloom
YWA 537	9/25/2018	9	2018	Inland Swamp	F	42	y			Verbesina occidentalis (Yellow Crownbeard) bloom
YWA 538	9/25/2018	9	2018	Inland Swamp	M	49	y			Verbesina occidentalis (Yellow Crownbeard) bloom
YWA 539	9/25/2018	9	2018	Inland Swamp	M	51	y			Verbesina occidentalis (Yellow Crownbeard) bloom
YWA 553	9/25/2018	9	2018	Inland Swamp	M	48	y			Pontederia cordata (Pickerelweed) bloom
YWA 554	9/25/2018	9	2018	Inland Swamp	M	53	y			Pontederia cordata (Pickerelweed) bloom
YWA 555	9/25/2018	9	2018	Inland Swamp	F	44	y			Hyptis alata (Clustered Bushmint) bloom
YWA 556	9/25/2018	9	2018	Inland Swamp	M	48	y			Pontederia cordata (Pickerelweed) bloom
YWA 557	9/25/2018	9	2018	Inland Swamp	M	48	y			Pontederia cordata (Pickerelweed) bloom
YWA 558	9/25/2018	9	2018	Inland Swamp	M	49	y			Pontederia cordata (Pickerelweed) bloom
YWA 559	9/25/2018	9	2018	Inland Swamp	M	55	y			Pontederia cordata (Pickerelweed) bloom
YWA 560	9/25/2018	9	2018	Inland Swamp	M	54	y			Polygonum pensylvanicum (Pennsylvania Smartweed) bloom
YWA 561	9/25/2018	9	2018	Inland Swamp	F	49	y			Pontederia cordata (Pickerelweed) bloom
YWA 562	9/25/2018	9	2018	Inland Swamp	F	47	y			Pontederia cordata (Pickerelweed) bloom
YWA 563	9/25/2018	9	2018	Inland Swamp	F	54	y			Polygonum pensylvanicum (Pennsylvania Smartweed) bloom
YWA 564	9/25/2018	9	2018	Inland Swamp	M	51	y			Pontederia cordata (Pickerelweed) bloom
YWA 565	9/25/2018	9	2018	Inland Swamp	M	52	y			Polygonum pensylvanicum (Pennsylvania Smartweed) bloom
YWA 566	9/25/2018	9	2018	Inland Swamp	M	53	y			Verbesina occidentalis (Yellow Crownbeard) bloom
YWA 567	9/25/2018	9	2018	Inland Swamp	F	51	y			Verbesina occidentalis (Yellow Crownbeard) bloom
YWA 567	9/25/2018	9	2018	Inland Swamp	F	51	y			Hyptis alata (Clustered Bushmint) bloom
YWA 567	9/25/2018	9	2018	Inland Swamp	F	51	y			Vernonia gigantea (Giant Ironweed) bloom
YWA 568	9/25/2018	9	2018	Inland Swamp	M	52	y			Verbesina occidentalis (Yellow Crownbeard) bloom
YWA 569	9/25/2018	9	2018	Inland Swamp	M	52	y			Verbesina occidentalis (Yellow Crownbeard) bloom
YWA 570	9/25/2018	9	2018	Inland Swamp	M	54	y			Verbesina occidentalis (Yellow Crownbeard) bloom
YWA 571	9/25/2018	9	2018	Inland Swamp	M	51	y			Verbesina occidentalis (Yellow Crownbeard) bloom
YWA 572	9/25/2018	9	2018	Inland Swamp	F	45	y			Verbesina occidentalis (Yellow Crownbeard) bloom
YWA 572	9/25/2018	9	2018	Inland Swamp	F	45	y			Conoclinium coelestinum (Blue Mistflower) bloom
YWA 573	9/25/2018	9	2018	Inland Swamp	F	53	y			Verbesina occidentalis (Yellow Crownbeard) bloom
YWA 574	9/25/2018	9	2018	Inland Swamp	M	52	y			Pontederia cordata (Pickerelweed) bloom
YWA 575	9/25/2018	9	2018	Inland Swamp	M	51	y			Hyptis alata (Clustered Bushmint) bloom
YWA 576	9/25/2018	9	2018	Inland Swamp	F	52	y			Vernonia gigantea (Giant Ironweed) bloom
YWA 577	9/25/2018	9	2018	Inland Swamp	M	51	y			Eupatorium album (White Thoroughwort) bloom
YWA 578	9/25/2018	9	2018	Inland Swamp	M	48	y			Vernonia gigantea (Giant Ironweed) bloom
YWA 578	9/25/2018	9	2018	Inland Swamp	M	48	y			Eupatorium album (White Thoroughwort) bloom
YWA 579	9/25/2018	9	2018	Inland Swamp	M	54	y			Eupatorium album (White Thoroughwort) bloom
YWA 580	9/25/2018	9	2018	Inland Swamp	F	48	y			Melanthera nivea (Snow Squarestem) bloom
YWA 581	9/25/2018	9	2018	Inland Swamp	F	48	y			Melanthera nivea (Snow Squarestem) bloom
YWA 582	9/25/2018	9	2018	Inland Swamp	M	48	y			Melanthera nivea (Snow Squarestem) bloom
YWA 582	9/25/2018	9	2018	Inland Swamp	M	48	y			Melanthera nivea (Snow Squarestem) bloom
YWA 583	9/25/2018	9	2018	Inland Swamp	F	51	y			Melanthera nivea (Snow Squarestem) bloom
YWA 584	9/25/2018	9	2018	Inland Swamp	F	49	y			Melanthera nivea (Snow Squarestem) bloom
YWA 585	9/25/2018	9	2018	Inland Swamp	F	45	y			Melanthera nivea (Snow Squarestem) bloom
YWA 586	9/25/2018	9	2018	Inland Swamp	F	49				Rescued from praying mantis on Blue Mistflower (Conoclinium coelestinum) bloom
YWA 587	9/25/2018	9	2018	Inland Swamp	F	52	y			Melanthera nivea (Snow Squarestem) bloom
YWA 588	9/25/2018	9	2018	Inland Swamp	F	51	y			Melanthera nivea (Snow Squarestem) bloom
YWA 589	9/25/2018	9	2018	Inland Swamp	F	51	y			Melanthera nivea (Snow Squarestem) bloom
YWA 590	9/25/2018	9	2018	Inland Swamp	M	51	y			Melanthera nivea (Snow Squarestem) bloom
YWA 591	9/25/2018	9	2018	Inland Swamp	F	52	y			Melanthera nivea (Snow Squarestem) bloom
YWA 592	9/25/2018	9	2018	Inland Swamp	F	51	y			Melanthera nivea (Snow Squarestem) bloom
YWA 593	9/25/2018	9	2018	Inland Swamp	F	47	y			Melanthera nivea (Snow Squarestem) bloom
YWA 594	9/25/2018	9	2018	Inland Swamp	M	51	y			Eupatorium album (White Thoroughwort) bloom
YWA 595	9/25/2018	9	2018	Inland Swamp	F	47	y			Eupatorium album (White Thoroughwort) bloom
YWA 596	9/25/2018	9	2018	Inland Swamp	M	48	y			Eupatorium album (White Thoroughwort) bloom
YWA 597	9/25/2018	9	2018	Inland Swamp	M	49	y			Eupatorium album (White Thoroughwort) bloom
YWA 598	9/25/2018	9	2018	Inland Swamp	M	47	y			Eupatorium album (White Thoroughwort) bloom
YWA 599	9/25/2018	9	2018	Inland Swamp	F	47	y			Eupatorium album (White Thoroughwort) bloom
YWA 600	9/25/2018	9	2018	Inland Swamp	F	52	y			Conoclinium coelestinum (Blue Mistflower) bloom
YWA 601	9/25/2018	9	2018	Inland Swamp	F	47	y			Conoclinium coelestinum (Blue Mistflower) bloom
YWA 602	9/25/2018	9	2018	Inland Swamp	M	45	y			Conoclinium coelestinum (Blue Mistflower) bloom
YWA 603	9/25/2018	9	2018	Inland Swamp	M	49	y			Conoclinium coelestinum (Blue Mistflower) bloom
YWA 604	9/25/2018	9	2018	Inland Swamp	F	50	y			Conoclinium coelestinum (Blue Mistflower) bloom
YWA 605	9/25/2018	9	2018	Inland Swamp	F	48	y			Melanthera nivea (Snow Squarestem) bloom
YWA 606	9/25/2018	9	2018	Inland Swamp	M	56	y			Melanthera nivea (Snow Squarestem) bloom
YWA 607	9/25/2018	9	2018	Inland Swamp	M	51	y			Solidago sp. (small, thin leaves)
YWA 608	9/25/2018	9	2018	Inland Swamp	M	51	y			Solidago sp. (small, thin leaves)
YWA 609	9/25/2018	9	2018	Inland Swamp	M	48	y			Eupatorium album (White Thoroughwort) bloom
YWA 610	9/25/2018	9	2018	Inland Swamp	M	50	y			Eupatorium album (White Thoroughwort) bloom
YWA 611	9/25/2018	9	2018	Inland Swamp	M	50	y			Eupatorium album (White Thoroughwort) bloom
YWA 612	9/25/2018	9	2018	Inland Swamp	M	51	y			Eupatorium album (White Thoroughwort) bloom
YWA 613	9/25/2018	9	2018	Inland Swamp	F	53	y			Eupatorium album (White Thoroughwort) bloom
YWA 614	9/25/2018	9	2018	Inland Swamp	F	52	y			Hyptis alata (Clustered Bushmint) bloom
YWA 615	9/25/2018	9	2018	Inland Swamp	M	49	y			Melanthera nivea (Snow Squarestem) bloom
YWA 616	9/25/2018	9	2018	Inland Swamp	M	50	y			Eupatorium album (White Thoroughwort) bloom
YWA 617	9/25/2018	9	2018	Inland Swamp	F	53	y			Eupatorium album (White Thoroughwort) bloom
YWA 618	9/25/2018	9	2018	Inland Swamp	F	50	y			Eupatorium album (White Thoroughwort) bloom
YWA 619	9/25/2018	9	2018	Inland Swamp	M	51	y			Verbesina occidentalis (Yellow Crownbeard) bloom
YWA 620	9/25/2018	9	2018	Inland Swamp	M	54				Resting
YWA 621	9/25/2018	9	2018	Inland Swamp	M	47				Undirected Flight
YWA 565	9/26/2018	9	2018	Inland Swamp	M	52	y			Verbesina occidentalis (Yellow Crownbeard) bloom
YWA 398	9/27/2018	9	2018	Inland Swamp	M	49	y			Verbesina occidentalis (Yellow Crownbeard) bloom
YWA 402	9/27/2018	9	2018	Inland Swamp	M	48	y			Verbesina occidentalis (Yellow Crownbeard) bloom
YWA 425	9/27/2018	9	2018	Inland Swamp	F	48	y			Pontederia cordata (Pickerelweed) bloom
YWA 473	9/27/2018	9	2018	Inland Swamp	M	49	y			Pontederia cordata (Pickerelweed) bloom
YWA 540	9/27/2018	9	2018	Inland Swamp	F	50	y			Pontederia cordata (Pickerelweed) bloom
YWA 553	9/27/2018	9	2018	Inland Swamp	M	48	y			Verbesina occidentalis (Yellow Crownbeard) bloom
YWA 624	9/27/2018	9	2018	Inland Swamp	F	46	y			Verbesina occidentalis (Yellow Crownbeard) bloom
YWA 625	9/27/2018	9	2018	Inland Swamp	M	51	y			Verbesina occidentalis (Yellow Crownbeard) bloom
YWA 626	9/27/2018	9	2018	Inland Swamp	F	44	y			Verbesina occidentalis (Yellow Crownbeard) bloom
YWA 627	9/27/2018	9	2018	Inland Swamp	M	43	y			Eupatorium album (White Thoroughwort) bloom
YWA 628	9/27/2018	9	2018	Inland Swamp	M	48	y			Melanthera nivea (Snow Squarestem) bloom
YWA 629	9/27/2018	9	2018	Inland Swamp	F	47	y			Melanthera nivea (Snow Squarestem) bloom
YWA 630	9/27/2018	9	2018	Inland Swamp	F	48	y			Melanthera nivea (Snow Squarestem) bloom
YWA 631	9/27/2018	9	2018	Inland Swamp	F	51	y			Melanthera nivea (Snow Squarestem) bloom
YWA 632	9/27/2018	9	2018	Inland Swamp	M	46	y			Melanthera nivea (Snow Squarestem) bloom
YWA 633	9/27/2018	9	2018	Inland Swamp	F	47	y			Melanthera nivea (Snow Squarestem) bloom
YWA 634	9/27/2018	9	2018	Inland Swamp	M	47	y			Melanthera nivea (Snow Squarestem) bloom
YWA 635	9/27/2018	9	2018	Inland Swamp	M	51	y			Melanthera nivea (Snow Squarestem) bloom
YWA 636	9/27/2018	9	2018	Inland Swamp	M	49	y			Melanthera nivea (Snow Squarestem) bloom
YWA 637	9/27/2018	9	2018	Inland Swamp	M	55	y			Melanthera nivea (Snow Squarestem) bloom
YWA 638	9/27/2018	9	2018	Inland Swamp	M	54	y			Melanthera nivea (Snow Squarestem) bloom
YWA 642	9/27/2018	9	2018	Inland Swamp	M	52	y			Melanthera nivea (Snow Squarestem) bloom
YWA 643	9/27/2018	9	2018	Inland Swamp	M	54	y			Melanthera nivea (Snow Squarestem) bloom
YWA 644	9/27/2018	9	2018	Inland Swamp	F	49	y			Solidago odora? bloom
YWA 645	9/27/2018	9	2018	Inland Swamp	M	49	y			Solidago odora? bloom
YWA 646	9/27/2018	9	2018	Inland Swamp	M	54	y			Conoclinium coelestinum (Blue Mistflower) bloom
YWA 647	9/27/2018	9	2018	Inland Swamp	M	45	y			Conoclinium coelestinum (Blue Mistflower) bloom
YWA 648	9/27/2018	9	2018	Inland Swamp	M	44	y			Eupatorium album (White Thoroughwort) bloom
YWA 649	9/27/2018	9	2018	Inland Swamp	M	49	y			Melanthera nivea (Snow Squarestem) bloom
YWA 650	9/27/2018	9	2018	Inland Swamp	M	53	y			Conoclinium coelestinum (Blue Mistflower) bloom
YWA 651	9/27/2018	9	2018	Inland Swamp	F	45	y			Conoclinium coelestinum (Blue Mistflower) bloom
YWA 652	9/27/2018	9	2018	Inland Swamp	F	47	y			Conoclinium coelestinum (Blue Mistflower) bloom
YWA 653	9/27/2018	9	2018	Inland Swamp	F	53	y			Eupatorium album (White Thoroughwort) bloom
YWA 654	9/27/2018	9	2018	Inland Swamp	M	46	y			Hyptis alata (Clustered Bushmint) bloom
YWA 655	9/27/2018	9	2018	Inland Swamp	F	54	y			Solidago sp. (small, thin leaves)
YWA 656	9/27/2018	9	2018	Inland Swamp	F	47	y			Eupatorium album (White Thoroughwort) bloom
YWA 657	9/27/2018	9	2018	Inland Swamp	F	45	y			Melanthera nivea (Snow Squarestem) bloom
YWA 658	9/27/2018	9	2018	Inland Swamp	M	46	y			Melanthera nivea (Snow Squarestem) bloom
YWA 659	9/27/2018	9	2018	Inland Swamp	F	53	y			Melanthera nivea (Snow Squarestem) bloom
YWA 660	9/27/2018	9	2018	Inland Swamp	F	49	y			Hyptis alata (Clustered Bushmint) bloom
YWA 661	9/27/2018	9	2018	Inland Swamp	M	47	y			Eupatorium album (White Thoroughwort) bloom
YWA 662	9/27/2018	9	2018	Inland Swamp	M	52	y			Vernonia gigantea (Giant Ironweed) bloom
YWA 663	9/27/2018	9	2018	Inland Swamp	M	52	y			Verbesina occidentalis (Yellow Crownbeard) bloom
YWA 664	9/27/2018	9	2018	Inland Swamp	M	56				Resting
YWA 670	9/29/2018	9	2018	Maritime	F	54	y			Asclepias curassavica bloom
YWA 671	9/30/2018	9	2018	Maritime	F	55	y			Asclepias curassavica bloom
YWA 672	9/30/2018	9	2018	Maritime	M	57	y			Asclepias curassavica bloom
YWA 673	9/30/2018	9	2018	Maritime	M	54	y			Asclepias curassavica bloom
YWA 425	10/1/2018	10	2018	Inland Swamp	F	48	y			Pontederia cordata (Pickerelweed) bloom
YWA 425	10/1/2018	10	2018	Inland Swamp	F	48	y			Pontederia cordata (Pickerelweed) bloom
YWA 477	10/1/2018	10	2018	Inland Swamp	M	47	y			Pontederia cordata (Pickerelweed) bloom
YWA 477	10/1/2018	10	2018	Inland Swamp	M	47	y			Pontederia cordata (Pickerelweed) bloom
YWA 477	10/1/2018	10	2018	Inland Swamp	M	47	y			Verbesina occidentalis (Yellow Crownbeard) bloom
YWA 553	10/1/2018	10	2018	Inland Swamp	M	48				Undirected Flight
YWA 565	10/1/2018	10	2018	Inland Swamp	M	52	y			Pontederia cordata (Pickerelweed) bloom
YWA 565	10/1/2018	10	2018	Inland Swamp	M	52	y			Pontederia cordata (Pickerelweed) bloom
YWA 663	10/1/2018	10	2018	Inland Swamp	M	52	y			Pontederia cordata (Pickerelweed) bloom
YWA 663	10/1/2018	10	2018	Inland Swamp	M	52	y			Pontederia cordata (Pickerelweed) bloom
YWA 663	10/1/2018	10	2018	Inland Swamp	M	52	y			Pontederia cordata (Pickerelweed) bloom
YWA 674	10/1/2018	10	2018	Inland Swamp	F	51	y			Pontederia cordata (Pickerelweed) bloom
YWA 675	10/1/2018	10	2018	Inland Swamp	M	55	y			Pontederia cordata (Pickerelweed) bloom
YWA 676	10/1/2018	10	2018	Inland Swamp	F	35	y			Pontederia cordata (Pickerelweed) bloom
YWA 677	10/1/2018	10	2018	Inland Swamp	M	54	y			Pontederia cordata (Pickerelweed) bloom
YWA 677	10/1/2018	10	2018	Inland Swamp	M	54	y			Pontederia cordata (Pickerelweed) bloom
YWA 678	10/1/2018	10	2018	Inland Swamp	F	46	y			Pontederia cordata (Pickerelweed) bloom
YWA 679	10/1/2018	10	2018	Inland Swamp	M	49	y			Pontederia cordata (Pickerelweed) bloom
YWA 680	10/1/2018	10	2018	Inland Swamp	M	50	y			Pontederia cordata (Pickerelweed) bloom
YWA 681	10/1/2018	10	2018	Inland Swamp	F	47	y			Verbesina occidentalis (Yellow Crownbeard) bloom
YWA 682	10/1/2018	10	2018	Inland Swamp	F	47	y			Polygonum punctatum (Dotted Smartweed) bloom
YWA 683	10/1/2018	10	2018	Inland Swamp	F	51	y			Eupatorium album (White Thoroughwort) bloom
YWA 684	10/1/2018	10	2018	Inland Swamp	M	47	y			Eupatorium album (White Thoroughwort) bloom
YWA 685	10/1/2018	10	2018	Inland Swamp	M	49	y			Eupatorium album (White Thoroughwort) bloom
YWA 686	10/1/2018	10	2018	Inland Swamp	M	57	y			Eupatorium album (White Thoroughwort) bloom
YWA 687	10/1/2018	10	2018	Inland Swamp	F	57				Resting
YWA 688	10/1/2018	10	2018	Inland Swamp	M	48	y			Eupatorium album (White Thoroughwort) bloom
YWA 689	10/1/2018	10	2018	Inland Swamp	M	44	y			Eupatorium album (White Thoroughwort) bloom
YWA 690	10/1/2018	10	2018	Inland Swamp	M	50	y			Eupatorium album (White Thoroughwort) bloom
YWA 691	10/1/2018	10	2018	Inland Swamp	M	49	y			Eupatorium album (White Thoroughwort) bloom
YWA 692	10/1/2018	10	2018	Inland Swamp	M	51	y			Eupatorium album (White Thoroughwort) bloom
YWA 693	10/1/2018	10	2018	Inland Swamp	F	47	y			Eupatorium album (White Thoroughwort) bloom
YWA 694	10/1/2018	10	2018	Inland Swamp	M	50	y			Eupatorium album (White Thoroughwort) bloom
YWA 695	10/1/2018	10	2018	Inland Swamp	M	49		y		Mating Pair w/ YWA696
YWA 696	10/1/2018	10	2018	Inland Swamp	F	47		y		Mating Pair w/ YWA695
YWA 697	10/1/2018	10	2018	Inland Swamp	M	43				Undirected Flight
YWA 698	10/1/2018	10	2018	Inland Swamp	M	51	y			Eupatorium album (White Thoroughwort) bloom
YWA 699	10/1/2018	10	2018	Inland Swamp	F	47	y			Eupatorium album (White Thoroughwort) bloom
YWA 700	10/1/2018	10	2018	Inland Swamp	F	40	y			Solidago sp. (small, thin leaves)
YWA 701	10/1/2018	10	2018	Inland Swamp	M	50				Patrolling Flight
YWA 678	10/4/2018	10	2018	Inland Swamp	F	46	y			Pontederia cordata (Pickerelweed) bloom
YWA 706	10/4/2018	10	2018	Inland Swamp	M	44				Resting
YWA 707	10/4/2018	10	2018	Inland Swamp	F	51	y			Pontederia cordata (Pickerelweed) bloom
YWA 708	10/4/2018	10	2018	Inland Swamp	F	49	y			Eupatorium album (White Thoroughwort) bloom
YWA 709	10/4/2018	10	2018	Inland Swamp	M	44	y			Eupatorium album (White Thoroughwort) bloom
YWA 710	10/4/2018	10	2018	Inland Swamp	M	46	y			Eupatorium album (White Thoroughwort) bloom
YWA 711	10/4/2018	10	2018	Inland Swamp	M	48	y			Eupatorium album (White Thoroughwort) bloom
YWA 712	10/4/2018	10	2018	Inland Swamp	M	51	y			Eupatorium album (White Thoroughwort) bloom
YWA 713	10/4/2018	10	2018	Inland Swamp	F	44	y			Eupatorium album (White Thoroughwort) bloom
YWA 714	10/4/2018	10	2018	Inland Swamp	F	50	y			Eupatorium album (White Thoroughwort) bloom
YWA 706	10/5/2018	10	2018	Inland Swamp	M	44	y			Polygonum pensylvanicum (Pennsylvania Smartweed) bloom
YWA 706	10/5/2018	10	2018	Inland Swamp	M	44	y			Verbesina occidentalis (Yellow Crownbeard) bloom
YWA 706	10/5/2018	10	2018	Inland Swamp	M	44	y			Vernonia gigantea (Giant Ironweed) bloom
YWA 716	10/5/2018	10	2018	Inland Swamp	M	52				Rescued from praying mantis on Eupatorium album (White Thoroughwort) bloom
YWA 717	10/5/2018	10	2018	Inland Swamp	M	49	y			Solidago odora? bloom
YWA 718	10/5/2018	10	2018	Inland Swamp	F	53	y			Eupatorium album (White Thoroughwort) bloom
YWA 718	10/5/2018	10	2018	Inland Swamp	F	53	y			Eupatorium album (White Thoroughwort) bloom
YWA 719	10/5/2018	10	2018	Inland Swamp	M	45	y			Eupatorium album (White Thoroughwort) bloom
YWA 720	10/5/2018	10	2018	Inland Swamp	F	49	y			Eupatorium album (White Thoroughwort) bloom
YWA 721	10/5/2018	10	2018	Inland Swamp	M	46	y			Liatris spicata (Dense Blazing Star) bloom
YWA 722	10/5/2018	10	2018	Inland Swamp	F	49	y			Eupatorium album (White Thoroughwort) bloom
YWA 707	10/8/2018	10	2018	Inland Swamp	F	51	y			Pontederia cordata (Pickerelweed) bloom
YWA 723	10/8/2018	10	2018	Inland Swamp	F	52	y			Pontederia cordata (Pickerelweed) bloom
YWA 724	10/8/2018	10	2018	Inland Swamp	M	49	y			Pontederia cordata (Pickerelweed) bloom
YWA 725	10/8/2018	10	2018	Inland Swamp	M	51	y			Eupatorium album (White Thoroughwort) bloom
YWA 726	10/8/2018	10	2018	Inland Swamp	F	50	y			Polygonum punctatum (Dotted Smartweed) bloom
YWA 727	10/9/2018	10	2018	Maritime	M	53	y			Asclepias curassavica bloom
YWA 728	10/9/2018	10	2018	Maritime	M	55	y			Asclepias curassavica bloom
YWA 729	10/12/2018	10	2018	Inland Swamp	M	47	y			Eupatorium album (White Thoroughwort) bloom
YWA 730	10/12/2018	10	2018	Inland Swamp	F	52	y			Eupatorium album (White Thoroughwort) bloom
YWA 731	10/12/2018	10	2018	Inland Swamp	M	47	y			Eupatorium album (White Thoroughwort) bloom
YWA 732	10/12/2018	10	2018	Inland Swamp	M	45	y			Euthamia graminifolia (Flat-top Goldentop) bloom
YWA 733	10/12/2018	10	2018	Inland Swamp	M	54				Undirected Flight
YWA 734	10/13/2018	10	2018	Inland Swamp	F	50	y			Conoclinium coelestinum (Blue Mistflower) bloom
YWA 735	10/13/2018	10	2018	Inland Swamp	F	56	y			Eupatorium album (White Thoroughwort) bloom
YWA 736	10/14/2018	10	2018	Maritime	F	50	y			Asclepias curassavica bloom
YWA 599	10/15/2018	10	2018	Inland Swamp	F	47	y			Solidago sp. (small, thin leaves)
YWA 737	10/15/2018	10	2018	Inland Swamp	F	51	y			unidentified yellow "ditch" aster - bloom
YWA 738	10/15/2018	10	2018	Inland Swamp	M	48	y			unidentified yellow "ditch" aster - bloom
YWA 739	10/15/2018	10	2018	Inland Swamp	M	56				Rescued from praying mantis on unidentified yellow "ditch" aster - bloom
YWA 740	10/15/2018	10	2018	Inland Swamp	F	48	y			Hyptis alata (Clustered Bushmint) bloom
YWA 741	10/15/2018	10	2018	Inland Swamp	M	55	y			Hyptis alata (Clustered Bushmint) bloom
YWA 742	10/15/2018	10	2018	Inland Swamp	F	51	y			Solidago odora? bloom
YWA 743	10/15/2018	10	2018	Inland Swamp	F	51	y			Symphyotrichum pilosum (Hairy White Oldfield Aster) bloom
YWA 744	10/19/2018	10	2018	Inland Swamp	F	55	y			Eupatorium album (White Thoroughwort) bloom
YWA 745	10/20/2018	10	2018	Maritime	M	55	y			Helianthus angustifolia (Narrowleaf Sunflower) bloom
YWA 746	10/20/2018	10	2018	Maritime	F	55	y			Helianthus angustifolia (Narrowleaf Sunflower) bloom
YWA 747	10/20/2018	10	2018	Maritime	F	55				Resting
YWA 748	10/20/2018	10	2018	Maritime	M	56	y			Helianthus angustifolia (Narrowleaf Sunflower) bloom
YWA 749	10/20/2018	10	2018	Maritime	F	50	y			Helianthus angustifolia (Narrowleaf Sunflower) bloom
YWA 750	10/20/2018	10	2018	Maritime	F	47	y			Helianthus angustifolia (Narrowleaf Sunflower) bloom
YWA 751	10/20/2018	10	2018	Maritime	F	55	y			Asclepias curassavica (Tropical Milkweed) bloom
YWA 752	10/20/2018	10	2018	Maritime	M	55	y			Asclepias curassavica (Tropical Milkweed) bloom
YWA 753	10/20/2018	10	2018	Maritime	M	52	y			Asclepias curassavica (Tropical Milkweed) bloom
YWA 754	10/20/2018	10	2018	Maritime	M	55	y			Gaillardia pulchella bloom
YWA 755	10/20/2018	10	2018	Maritime	M	53	y			Gaillardia pulchella bloom
YWA 756	10/20/2018	10	2018	Maritime	M	56				Resting
YWA 757	10/20/2018	10	2018	Maritime	M	55	y			Callistemon sp. bloom (Bottlebrush)
YWA 758	10/20/2018	10	2018	Maritime	F	NA	y			Gaillardia pulchella bloom
YWA 759	10/20/2018	10	2018	Maritime	M	51	y			Solidago sempervirens (Seaside Goldenrod) bloom
YWA 760	10/20/2018	10	2018	Maritime	F	55	y			Solidago sempervirens (Seaside Goldenrod) bloom
YWA 761	10/20/2018	10	2018	Maritime	M	57	y			Solidago sempervirens (Seaside Goldenrod) bloom
YWA 762	10/20/2018	10	2018	Maritime	M	54	y			Solidago sempervirens (Seaside Goldenrod) bloom
YWA 763	10/20/2018	10	2018	Maritime	M	57	y			Solidago sempervirens (Seaside Goldenrod) bloom
YWA 764	10/20/2018	10	2018	Maritime	M	56	y			Solidago sempervirens (Seaside Goldenrod) bloom
YWA 765	10/20/2018	10	2018	Maritime	M	57	y			Solidago sempervirens (Seaside Goldenrod) bloom
YWA 766	10/20/2018	10	2018	Maritime	M	56	y			Solidago sempervirens (Seaside Goldenrod) bloom
YWA 767	10/20/2018	10	2018	Maritime	F	52	y			Solidago sempervirens (Seaside Goldenrod) bloom
YWA 768	10/20/2018	10	2018	Maritime	M	55	y			Solidago sempervirens (Seaside Goldenrod) bloom
YWA 769	10/20/2018	10	2018	Maritime	M	55	y			Solidago sempervirens (Seaside Goldenrod) bloom
YWA 770	10/20/2018	10	2018	Maritime	M	56	y			Solidago sempervirens (Seaside Goldenrod) bloom
YWA 771	10/20/2018	10	2018	Maritime	F	51	y			Solidago sempervirens (Seaside Goldenrod) bloom
YWA 772	10/20/2018	10	2018	Maritime	F	53	y			Solidago sempervirens (Seaside Goldenrod) bloom
YWA 773	10/20/2018	10	2018	Maritime	F	55	y			Solidago sempervirens (Seaside Goldenrod) bloom
YWA 774	10/20/2018	10	2018	Maritime	F	53	y			Solidago sempervirens (Seaside Goldenrod) bloom
YWA 775	10/20/2018	10	2018	Maritime	F	56	y			Solidago sempervirens (Seaside Goldenrod) bloom
YWA 776	10/20/2018	10	2018	Maritime	M	55	y			Solidago sempervirens (Seaside Goldenrod) bloom
YWA 777	10/20/2018	10	2018	Maritime	M	54	y			Solidago sempervirens (Seaside Goldenrod) bloom
YWA 778	10/20/2018	10	2018	Maritime	M	55	y			Solidago sempervirens (Seaside Goldenrod) bloom
YWA 779	10/20/2018	10	2018	Maritime	M	52	y			Solidago sempervirens (Seaside Goldenrod) bloom
YWA 780	10/20/2018	10	2018	Maritime	M	55	y			Solidago sempervirens (Seaside Goldenrod) bloom
YWA 781	10/20/2018	10	2018	Maritime	M	54	y			Solidago sempervirens (Seaside Goldenrod) bloom
YWA 782	10/20/2018	10	2018	Maritime	M	52	y			Solidago sempervirens (Seaside Goldenrod) bloom
YWA 783	10/20/2018	10	2018	Maritime	F	53	y			Solidago sempervirens (Seaside Goldenrod) bloom
YWA 784	10/20/2018	10	2018	Maritime	M	54	y			Solidago sempervirens (Seaside Goldenrod) bloom
YWA 785	10/20/2018	10	2018	Maritime	F	57	y			Solidago sempervirens (Seaside Goldenrod) bloom
YWA 786	10/20/2018	10	2018	Maritime	F	53	y			Solidago sempervirens (Seaside Goldenrod) bloom
YWA 787	10/20/2018	10	2018	Maritime	F	53	y			Solidago sempervirens (Seaside Goldenrod) bloom
YWA 788	10/20/2018	10	2018	Maritime	M	55	y			Solidago sempervirens (Seaside Goldenrod) bloom
YWA 789	10/20/2018	10	2018	Maritime	M	60	y			Solidago sempervirens (Seaside Goldenrod) bloom
YWA 790	10/20/2018	10	2018	Maritime	F	54	y			Solidago sempervirens (Seaside Goldenrod) bloom
YWA 791	10/20/2018	10	2018	Maritime	F	55	y			Solidago sempervirens (Seaside Goldenrod) bloom
YWA 792	10/20/2018	10	2018	Maritime	F	56	y			Solidago sempervirens (Seaside Goldenrod) bloom
YWA 793	10/20/2018	10	2018	Maritime	M	56	y			Solidago sempervirens (Seaside Goldenrod) bloom
YWA 794	10/20/2018	10	2018	Maritime	F	52	y			Solidago sempervirens (Seaside Goldenrod) bloom
YWA 795	10/20/2018	10	2018	Maritime	M	53	y			Solidago sempervirens (Seaside Goldenrod) bloom
YWA 796	10/20/2018	10	2018	Maritime	M	54	y			Solidago sempervirens (Seaside Goldenrod) bloom
YWA 797	10/20/2018	10	2018	Maritime	F	55	y			Solidago sempervirens (Seaside Goldenrod) bloom
YWA 798	10/20/2018	10	2018	Maritime	F	51	y			Solidago sempervirens (Seaside Goldenrod) bloom
YWA 799	10/20/2018	10	2018	Maritime	M	51	y			Solidago sempervirens (Seaside Goldenrod) bloom
YWA 800	10/20/2018	10	2018	Maritime	F	54	y			Solidago sempervirens (Seaside Goldenrod) bloom
YWA 801	10/20/2018	10	2018	Maritime	F	53	y			Solidago sempervirens (Seaside Goldenrod) bloom
YWA 802	10/20/2018	10	2018	Maritime	M	54	y			Solidago sempervirens (Seaside Goldenrod) bloom
YWA 803	10/20/2018	10	2018	Maritime	M	54	y			Solidago sempervirens (Seaside Goldenrod) bloom
YWA 804	10/20/2018	10	2018	Maritime	M	53	y			Solidago sempervirens (Seaside Goldenrod) bloom
YWA 805	10/20/2018	10	2018	Maritime	F	50		y		Mating Pair w/ YWA806
YWA 806	10/20/2018	10	2018	Maritime	M	52		y		Mating Pair w/ YWA805
YWA 807	10/20/2018	10	2018	Maritime	F	54	y			Solidago sempervirens (Seaside Goldenrod) bloom
YWA 808	10/20/2018	10	2018	Maritime	F	53	y			Solidago sempervirens (Seaside Goldenrod) bloom
YWA 809	10/20/2018	10	2018	Maritime	F	55	y			Solidago sempervirens (Seaside Goldenrod) bloom
YWA 810	10/20/2018	10	2018	Maritime	M	54	y			Solidago sempervirens (Seaside Goldenrod) bloom
YWA 811	10/20/2018	10	2018	Maritime	M	53	y			Solidago sempervirens (Seaside Goldenrod) bloom
YWA 812	10/20/2018	10	2018	Maritime	F	55	y			Solidago sempervirens (Seaside Goldenrod) bloom
YWA 813	10/20/2018	10	2018	Maritime	M	57	y			Solidago sempervirens (Seaside Goldenrod) bloom
YWA 814	10/20/2018	10	2018	Maritime	M	55	y			Solidago sempervirens (Seaside Goldenrod) bloom
YWA 815	10/20/2018	10	2018	Maritime	M	56	y			Solidago sempervirens (Seaside Goldenrod) bloom
YWA 816	10/20/2018	10	2018	Maritime	F	55	y			Solidago sempervirens (Seaside Goldenrod) bloom
YWA 817	10/20/2018	10	2018	Maritime	M	58	y			Solidago sempervirens (Seaside Goldenrod) bloom
YWA 818	10/20/2018	10	2018	Maritime	M	52	y			Solidago sempervirens (Seaside Goldenrod) bloom
YWA 819	10/20/2018	10	2018	Maritime	M	56	y			Solidago sempervirens (Seaside Goldenrod) bloom
YWA 820	10/20/2018	10	2018	Maritime	F	51	y			Solidago sempervirens (Seaside Goldenrod) bloom
YWA 821	10/20/2018	10	2018	Maritime	M	53	y			Solidago sempervirens (Seaside Goldenrod) bloom
YWA 822	10/20/2018	10	2018	Maritime	M	52	y			Solidago sempervirens (Seaside Goldenrod) bloom
YWA 823	10/20/2018	10	2018	Maritime	M	55	y			Solidago sempervirens (Seaside Goldenrod) bloom
YWA 824	10/20/2018	10	2018	Maritime	M	54	y			Solidago sempervirens (Seaside Goldenrod) bloom
YWA 825	10/20/2018	10	2018	Maritime	M	55	y			Solidago sempervirens (Seaside Goldenrod) bloom
YWA 826	10/20/2018	10	2018	Maritime	M	56	y			Solidago sempervirens (Seaside Goldenrod) bloom
YWA 827	10/20/2018	10	2018	Maritime	M	55	y			Solidago sempervirens (Seaside Goldenrod) bloom
YWA 828	10/20/2018	10	2018	Maritime	M	53	y			Solidago sempervirens (Seaside Goldenrod) bloom
YWA 829	10/20/2018	10	2018	Maritime	M	56	y			Solidago sempervirens (Seaside Goldenrod) bloom
YWA 830	10/20/2018	10	2018	Maritime	F	55	y			Solidago sempervirens (Seaside Goldenrod) bloom
YWA 831	10/20/2018	10	2018	Maritime	M	54	y			Solidago sempervirens (Seaside Goldenrod) bloom
YWA 832	10/20/2018	10	2018	Maritime	M	58	y			Solidago sempervirens (Seaside Goldenrod) bloom
YWA 833	10/20/2018	10	2018	Maritime	M	53	y			Solidago sempervirens (Seaside Goldenrod) bloom
YWA 834	10/20/2018	10	2018	Maritime	M	54	y			Solidago sempervirens (Seaside Goldenrod) bloom
YWA 835	10/20/2018	10	2018	Maritime	M	53	y			Solidago sempervirens (Seaside Goldenrod) bloom
YWA 836	10/20/2018	10	2018	Maritime	M	56	y			Solidago sempervirens (Seaside Goldenrod) bloom
YWA 837	10/20/2018	10	2018	Maritime	F	54	y			Solidago sempervirens (Seaside Goldenrod) bloom
YWA 838	10/20/2018	10	2018	Maritime	M	54	y			Solidago sempervirens (Seaside Goldenrod) bloom
YWA 839	10/20/2018	10	2018	Maritime	M	56	y			Solidago sempervirens (Seaside Goldenrod) bloom
YWA 840	10/20/2018	10	2018	Maritime	F	52	y			Solidago sempervirens (Seaside Goldenrod) bloom
YWA 841	10/20/2018	10	2018	Maritime	M	53	y			Solidago sempervirens (Seaside Goldenrod) bloom
YWA 842	10/20/2018	10	2018	Maritime	F	55	y			Solidago sempervirens (Seaside Goldenrod) bloom
YWA 843	10/20/2018	10	2018	Maritime	M	56	y			Solidago sempervirens (Seaside Goldenrod) bloom
YWA 844	10/20/2018	10	2018	Maritime	F	54	y			Solidago sempervirens (Seaside Goldenrod) bloom
YWA 845	10/20/2018	10	2018	Maritime	F	53	y			Solidago sempervirens (Seaside Goldenrod) bloom
YWA 846	10/20/2018	10	2018	Maritime	M	53	y			Solidago sempervirens (Seaside Goldenrod) bloom
YWA 847	10/20/2018	10	2018	Maritime	M	56	y			Solidago sempervirens (Seaside Goldenrod) bloom
YWA 848	10/20/2018	10	2018	Maritime	M	57	y			Solidago sempervirens (Seaside Goldenrod) bloom
YWA 849	10/20/2018	10	2018	Maritime	M	56	y			Solidago sempervirens (Seaside Goldenrod) bloom
YWA 850	10/20/2018	10	2018	Maritime	M	55	y			Solidago sempervirens (Seaside Goldenrod) bloom
YWA 851	10/20/2018	10	2018	Maritime	M	50	y			Solidago sempervirens (Seaside Goldenrod) bloom
YWA 852	10/20/2018	10	2018	Maritime	M	54	y			Solidago sempervirens (Seaside Goldenrod) bloom
YWA 853	10/20/2018	10	2018	Maritime	F	55	y			Solidago sempervirens (Seaside Goldenrod) bloom
YWA 854	10/20/2018	10	2018	Maritime	M	53	y			Solidago sempervirens (Seaside Goldenrod) bloom
YWA 855	10/20/2018	10	2018	Maritime	M	55	y			Solidago sempervirens (Seaside Goldenrod) bloom
YWA 856	10/20/2018	10	2018	Maritime	F	55	y			Solidago sempervirens (Seaside Goldenrod) bloom
YWA 857	10/20/2018	10	2018	Maritime	M	54	y			Solidago sempervirens (Seaside Goldenrod) bloom
YWA 858	10/20/2018	10	2018	Maritime	F	56	y			Solidago sempervirens (Seaside Goldenrod) bloom
YWA 859	10/20/2018	10	2018	Maritime	M	51	y			Solidago sempervirens (Seaside Goldenrod) bloom
YWA 860	10/20/2018	10	2018	Maritime	M	54	y			Solidago sempervirens (Seaside Goldenrod) bloom
YWA 861	10/20/2018	10	2018	Maritime	M	57	y			Solidago sempervirens (Seaside Goldenrod) bloom
YWA 862	10/20/2018	10	2018	Maritime	M	55	y			Solidago sempervirens (Seaside Goldenrod) bloom
YWA 863	10/20/2018	10	2018	Maritime	F	49	y			Solidago sempervirens (Seaside Goldenrod) bloom
YWA 864	10/20/2018	10	2018	Maritime	M	48	y			Solidago sempervirens (Seaside Goldenrod) bloom
YWA 865	10/20/2018	10	2018	Maritime	M	56	y			Solidago sempervirens (Seaside Goldenrod) bloom
YWA 866	10/20/2018	10	2018	Maritime	M	52	y			Solidago sempervirens (Seaside Goldenrod) bloom
YWA 867	10/20/2018	10	2018	Maritime	M	56	y			Solidago sempervirens (Seaside Goldenrod) bloom
YWA 868	10/20/2018	10	2018	Maritime	M	54	y			Solidago sempervirens (Seaside Goldenrod) bloom
YWA 869	10/20/2018	10	2018	Maritime	F	53	y			Solidago sempervirens (Seaside Goldenrod) bloom
YWA 870	10/20/2018	10	2018	Maritime	M	56	y			Solidago sempervirens (Seaside Goldenrod) bloom
YWA 871	10/20/2018	10	2018	Maritime	M	53	y			Solidago sempervirens (Seaside Goldenrod) bloom
YWA 872	10/20/2018	10	2018	Maritime	F	54	y			Solidago sempervirens (Seaside Goldenrod) bloom
YWA 873	10/20/2018	10	2018	Maritime	M	52	y			Solidago sempervirens (Seaside Goldenrod) bloom
YWA 874	10/20/2018	10	2018	Maritime	M	55	y			Solidago sempervirens (Seaside Goldenrod) bloom
YWA 875	10/20/2018	10	2018	Maritime	M	52	y			Solidago sempervirens (Seaside Goldenrod) bloom
YWA 876	10/20/2018	10	2018	Maritime	M	56	y			Solidago sempervirens (Seaside Goldenrod) bloom
YWA 877	10/20/2018	10	2018	Maritime	M	55	y			Solidago sempervirens (Seaside Goldenrod) bloom
YWA 878	10/20/2018	10	2018	Maritime	M	56	y			Solidago sempervirens (Seaside Goldenrod) bloom
YWA 879	10/20/2018	10	2018	Maritime	F	54	y			Solidago sempervirens (Seaside Goldenrod) bloom
YWA 880	10/20/2018	10	2018	Maritime	M	56	y			Solidago sempervirens (Seaside Goldenrod) bloom
YWA 881	10/20/2018	10	2018	Maritime	M	55	y			Solidago sempervirens (Seaside Goldenrod) bloom
YWA 882	10/20/2018	10	2018	Maritime	M	53	y			Solidago sempervirens (Seaside Goldenrod) bloom
YWA 883	10/20/2018	10	2018	Maritime	M	55	y			Solidago sempervirens (Seaside Goldenrod) bloom
YWA 884	10/20/2018	10	2018	Maritime	M	53	y			Solidago sempervirens (Seaside Goldenrod) bloom
YWA 885	10/20/2018	10	2018	Maritime	M	54	y			Solidago sempervirens (Seaside Goldenrod) bloom
YWA 886	10/20/2018	10	2018	Maritime	M	56	y			Solidago sempervirens (Seaside Goldenrod) bloom
YWA 887	10/20/2018	10	2018	Maritime	M	53	y			Solidago sempervirens (Seaside Goldenrod) bloom
YWA 888	10/20/2018	10	2018	Maritime	M	52	y			Solidago sempervirens (Seaside Goldenrod) bloom
YWA 889	10/20/2018	10	2018	Maritime	F	49	y			Solidago sempervirens (Seaside Goldenrod) bloom
YWA 890	10/20/2018	10	2018	Maritime	M	56	y			Solidago sempervirens (Seaside Goldenrod) bloom
YWA 891	10/20/2018	10	2018	Maritime	F	55	y			Gaillardia pulchella bloom
YWA 892	10/20/2018	10	2018	Maritime	M	54	y			Solidago sempervirens (Seaside Goldenrod) bloom
YWA 893	10/20/2018	10	2018	Maritime	M	55	y			Solidago sempervirens (Seaside Goldenrod) bloom
YWA 894	10/20/2018	10	2018	Maritime	F	56	y			Solidago sempervirens (Seaside Goldenrod) bloom
YWA 895	10/20/2018	10	2018	Maritime	M	56	y			Solidago sempervirens (Seaside Goldenrod) bloom
YWA 896	10/20/2018	10	2018	Maritime	F	52	y			Solidago sempervirens (Seaside Goldenrod) bloom
YWA 897	10/20/2018	10	2018	Maritime	F	53	y			Solidago sempervirens (Seaside Goldenrod) bloom
YWA 898	10/20/2018	10	2018	Maritime	F	54	y			Solidago sempervirens (Seaside Goldenrod) bloom
YWA 899	10/20/2018	10	2018	Maritime	F	54	y			Solidago sempervirens (Seaside Goldenrod) bloom
YWA 900	10/20/2018	10	2018	Maritime	M	55	y			Solidago sempervirens (Seaside Goldenrod) bloom
YWA 901	10/20/2018	10	2018	Maritime	M	53	y			Solidago sempervirens (Seaside Goldenrod) bloom
YWA 902	10/20/2018	10	2018	Maritime	F	56	y			Solidago sempervirens (Seaside Goldenrod) bloom
YWA 903	10/20/2018	10	2018	Maritime	M	56	y			Solidago sempervirens (Seaside Goldenrod) bloom
YWA 904	10/20/2018	10	2018	Maritime	M	56	y			Solidago sempervirens (Seaside Goldenrod) bloom
YWA 905	10/20/2018	10	2018	Maritime	F	54	y			Solidago sempervirens (Seaside Goldenrod) bloom
YWA 906	10/20/2018	10	2018	Maritime	M	55	y			Solidago sempervirens (Seaside Goldenrod) bloom
YWA 907	10/20/2018	10	2018	Maritime	F	50	y			Solidago sempervirens (Seaside Goldenrod) bloom
YWA 908	10/20/2018	10	2018	Maritime	M	52	y			Solidago sempervirens (Seaside Goldenrod) bloom
YWA 909	10/20/2018	10	2018	Maritime	M	52	y			Solidago sempervirens (Seaside Goldenrod) bloom
YWA 910	10/20/2018	10	2018	Maritime	M	54	y			Solidago sempervirens (Seaside Goldenrod) bloom
YWA 911	10/20/2018	10	2018	Maritime	M	57	y			Solidago sempervirens (Seaside Goldenrod) bloom
YWA 912	10/20/2018	10	2018	Maritime	M	54	y			Solidago sempervirens (Seaside Goldenrod) bloom
YWA 913	10/20/2018	10	2018	Maritime	M	55	y			Solidago sempervirens (Seaside Goldenrod) bloom
YWA 914	10/20/2018	10	2018	Maritime	M	55	y			Solidago sempervirens (Seaside Goldenrod) bloom
YWA 915	10/20/2018	10	2018	Maritime	M	55	y			Solidago sempervirens (Seaside Goldenrod) bloom
YWA 916	10/20/2018	10	2018	Maritime	M	54	y			Solidago sempervirens (Seaside Goldenrod) bloom
YWA 917	10/20/2018	10	2018	Maritime	F	54	y			Solidago sempervirens (Seaside Goldenrod) bloom
YWA 918	10/20/2018	10	2018	Maritime	F	54	y			Solidago sempervirens (Seaside Goldenrod) bloom
YWA 919	10/20/2018	10	2018	Maritime	M	54	y			Solidago sempervirens (Seaside Goldenrod) bloom
YWA 920	10/20/2018	10	2018	Maritime	M	51	y			Solidago sempervirens (Seaside Goldenrod) bloom
YWA 921	10/20/2018	10	2018	Maritime	M	56	y			Solidago sempervirens (Seaside Goldenrod) bloom
YWA 922	10/20/2018	10	2018	Maritime	F	54	y			Solidago sempervirens (Seaside Goldenrod) bloom
YWA 923	10/20/2018	10	2018	Maritime	M	57	y			Solidago sempervirens (Seaside Goldenrod) bloom
YWA 924	10/20/2018	10	2018	Maritime	M	52	y			Heterotheca subaxillaris (Dune Camphorweed) bloom
YWA 925	10/20/2018	10	2018	Maritime	F	55	y			Solidago sempervirens (Seaside Goldenrod) bloom
YWA 926	10/20/2018	10	2018	Maritime	M	55	y			Solidago sempervirens (Seaside Goldenrod) bloom
YWA 927	10/20/2018	10	2018	Maritime	M	51	y			Solidago sempervirens (Seaside Goldenrod) bloom
YWA 928	10/20/2018	10	2018	Maritime	F	57	y			Solidago sempervirens (Seaside Goldenrod) bloom
YWA 929	10/20/2018	10	2018	Maritime	M	57	y			Solidago sempervirens (Seaside Goldenrod) bloom
YWA 930	10/20/2018	10	2018	Maritime	M	54	y			Solidago sempervirens (Seaside Goldenrod) bloom
YWA 931	10/20/2018	10	2018	Maritime	F	53	y			Solidago sempervirens (Seaside Goldenrod) bloom
YWA 932	10/20/2018	10	2018	Maritime	M	52	y			Solidago sempervirens (Seaside Goldenrod) bloom
YWA 933	10/20/2018	10	2018	Maritime	M	53	y			Solidago sempervirens (Seaside Goldenrod) bloom
YWA 934	10/20/2018	10	2018	Maritime	F	49	y			Solidago sempervirens (Seaside Goldenrod) bloom
YWA 935	10/20/2018	10	2018	Maritime	M	56	y			Solidago sempervirens (Seaside Goldenrod) bloom
YWA 936	10/20/2018	10	2018	Maritime	M	52	y			Solidago sempervirens (Seaside Goldenrod) bloom
YWA 937	10/20/2018	10	2018	Maritime	M	52	y			Solidago sempervirens (Seaside Goldenrod) bloom
YWA 938	10/20/2018	10	2018	Maritime	M	52	y			Solidago sempervirens (Seaside Goldenrod) bloom
YWA 939	10/20/2018	10	2018	Maritime	M	55	y			Solidago sempervirens (Seaside Goldenrod) bloom
YWA 940	10/20/2018	10	2018	Maritime	M	52	y			Solidago sempervirens (Seaside Goldenrod) bloom
YWA 941	10/20/2018	10	2018	Maritime	F	57	y			Solidago sempervirens (Seaside Goldenrod) bloom
YWA 942	10/20/2018	10	2018	Maritime	F	56	y			Solidago sempervirens (Seaside Goldenrod) bloom
YWA 943	10/20/2018	10	2018	Maritime	M	56	y			Solidago sempervirens (Seaside Goldenrod) bloom
YWA 944	10/20/2018	10	2018	Maritime	F	51	y			Solidago sempervirens (Seaside Goldenrod) bloom
YWA 945	10/20/2018	10	2018	Maritime	F	55	y			Solidago sempervirens (Seaside Goldenrod) bloom
YWA 946	10/20/2018	10	2018	Maritime	M	52	y			Solidago sempervirens (Seaside Goldenrod) bloom
YWA 947	10/20/2018	10	2018	Maritime	M	45	y			Solidago sempervirens (Seaside Goldenrod) bloom
YWA 948	10/20/2018	10	2018	Maritime	M	54	y			Solidago sempervirens (Seaside Goldenrod) bloom
YWA 949	10/20/2018	10	2018	Maritime	F	52	y			Solidago sempervirens (Seaside Goldenrod) bloom
YWA 950	10/20/2018	10	2018	Maritime	F	56	y			Solidago sempervirens (Seaside Goldenrod) bloom
YWA 951	10/20/2018	10	2018	Maritime	F	56	y			Solidago sempervirens (Seaside Goldenrod) bloom
YWA 952	10/20/2018	10	2018	Maritime	M	55	y			Solidago sempervirens (Seaside Goldenrod) bloom
YWA 953	10/20/2018	10	2018	Maritime	M	52	y			Solidago sempervirens (Seaside Goldenrod) bloom
YWA 954	10/20/2018	10	2018	Maritime	M	53	y			Solidago sempervirens (Seaside Goldenrod) bloom
YWA 955	10/20/2018	10	2018	Maritime	F	52	y			Solidago sempervirens (Seaside Goldenrod) bloom
YWA 956	10/20/2018	10	2018	Maritime	M	54	y			Solidago sempervirens (Seaside Goldenrod) bloom
YWA 957	10/20/2018	10	2018	Maritime	M	57	y			Solidago sempervirens (Seaside Goldenrod) bloom
YWA 958	10/20/2018	10	2018	Maritime	M	55	y			Solidago sempervirens (Seaside Goldenrod) bloom
YWA 959	10/20/2018	10	2018	Maritime	M	55	y			Solidago sempervirens (Seaside Goldenrod) bloom
YWA 960	10/20/2018	10	2018	Maritime	F	57	y			Solidago sempervirens (Seaside Goldenrod) bloom
YWA 961	10/20/2018	10	2018	Maritime	M	57	y			Solidago sempervirens (Seaside Goldenrod) bloom
YWA 962	10/20/2018	10	2018	Maritime	F	54	y			Solidago sempervirens (Seaside Goldenrod) bloom
YWA 963	10/20/2018	10	2018	Maritime	M	50	y			Solidago sempervirens (Seaside Goldenrod) bloom
YWA 964	10/20/2018	10	2018	Maritime	M	52	y			Solidago sempervirens (Seaside Goldenrod) bloom
YWA 965	10/20/2018	10	2018	Maritime	M	52	y			Solidago sempervirens (Seaside Goldenrod) bloom
YWA 966	10/20/2018	10	2018	Maritime	M	54	y			Solidago sempervirens (Seaside Goldenrod) bloom
YWA 967	10/20/2018	10	2018	Maritime	M	49	y			Solidago sempervirens (Seaside Goldenrod) bloom
YWA 968	10/20/2018	10	2018	Maritime	M	53	y			Solidago sempervirens (Seaside Goldenrod) bloom
YWA 969	10/20/2018	10	2018	Maritime	F	53	y			Solidago sempervirens (Seaside Goldenrod) bloom
YWA 970	10/20/2018	10	2018	Maritime	M	54	y			Solidago sempervirens (Seaside Goldenrod) bloom
YWA 971	10/20/2018	10	2018	Maritime	F	53	y			Solidago sempervirens (Seaside Goldenrod) bloom
YWA 972	10/20/2018	10	2018	Maritime	M	53	y			Gaillardia pulchella bloom
YWA 973	10/20/2018	10	2018	Maritime	F	55	y			Solidago sempervirens (Seaside Goldenrod) bloom
YWA 974	10/20/2018	10	2018	Maritime	M	56	y			Solidago sempervirens (Seaside Goldenrod) bloom
YWA 975	10/20/2018	10	2018	Maritime	M	55	y			Solidago sempervirens (Seaside Goldenrod) bloom
YWA 976	10/20/2018	10	2018	Maritime	M	54	y			Solidago sempervirens (Seaside Goldenrod) bloom
YWA 977	10/20/2018	10	2018	Maritime	M	53	y			Solidago sempervirens (Seaside Goldenrod) bloom
YWA 978	10/20/2018	10	2018	Maritime	F	53	y			Solidago sempervirens (Seaside Goldenrod) bloom
YWA 979	10/20/2018	10	2018	Maritime	M	56	y			Heterotheca subaxillaris (Dune Camphorweed) bloom
YWA 980	10/21/2018	10	2018	Maritime	M	55				Roosting
YWA 981	10/21/2018	10	2018	Maritime	F	55				Roosting
YWA 982	10/21/2018	10	2018	Maritime	M	54				Roosting
YWA 983	10/21/2018	10	2018	Maritime	M	54				Roosting
YWA 984	10/21/2018	10	2018	Maritime	F	54				Roosting
YWA 985	10/21/2018	10	2018	Maritime	M	50				Roosting
YWA 986	10/21/2018	10	2018	Maritime	F	54				Roosting
YWA 987	10/21/2018	10	2018	Maritime	M	55				Roosting
YWA 988	10/21/2018	10	2018	Maritime	M	54				Roosting
YWA 989	10/21/2018	10	2018	Maritime	M	56				Roosting
YWA 990	10/21/2018	10	2018	Maritime	M	55				Roosting
YWA 991	10/21/2018	10	2018	Maritime	M	55				Roosting
YWA 992	10/21/2018	10	2018	Maritime	M	55				Roosting
YWA 993	10/21/2018	10	2018	Maritime	M	57				Roosting
YWA 994	10/21/2018	10	2018	Maritime	M	54				Roosting
YWA 995	10/21/2018	10	2018	Maritime	M	52				Roosting
YWA 996	10/21/2018	10	2018	Maritime	M	57				Roosting
YWA 997	10/21/2018	10	2018	Maritime	M	56				Roosting
YWA 998	10/21/2018	10	2018	Maritime	F	52				Roosting
YWA 999	10/21/2018	10	2018	Maritime	M	59				Roosting
YWB 000	10/21/2018	10	2018	Maritime	F	53				Roosting
YWB 001	10/21/2018	10	2018	Maritime	M	56				Roosting
YWB 002	10/21/2018	10	2018	Maritime	M	57				Roosting
YWB 003	10/21/2018	10	2018	Maritime	M	56				Roosting
YWB 004	10/21/2018	10	2018	Maritime	M	58				Roosting
YWB 005	10/21/2018	10	2018	Maritime	F	55				Roosting
YWB 006	10/21/2018	10	2018	Maritime	M	55				Roosting
YWB 007	10/21/2018	10	2018	Maritime	M	52				Roosting
YWB 008	10/21/2018	10	2018	Maritime	M	58				Roosting
YWB 009	10/21/2018	10	2018	Maritime	M	58				Roosting
YWB 010	10/21/2018	10	2018	Maritime	F	57				Roosting
YWB 011	10/21/2018	10	2018	Maritime	M	57				Roosting
YWB 012	10/21/2018	10	2018	Maritime	M	53				Roosting
YWB 013	10/21/2018	10	2018	Maritime	M	56				Roosting
YWB 014	10/21/2018	10	2018	Maritime	M	55				Roosting
YWB 015	10/21/2018	10	2018	Maritime	M	55				Roosting
YWB 016	10/21/2018	10	2018	Maritime	F	51				Roosting
YWB 017	10/21/2018	10	2018	Maritime	M	53				Roosting
YWB 018	10/21/2018	10	2018	Maritime	M	56				Roosting
YWB 019	10/21/2018	10	2018	Maritime	M	54				Roosting
YWB 020	10/21/2018	10	2018	Maritime	M	52				Roosting
YWB 021	10/21/2018	10	2018	Maritime	M	57				Roosting
YWB 022	10/21/2018	10	2018	Maritime	M	54				Roosting
YWB 023	10/21/2018	10	2018	Maritime	M	56				Roosting
YWB 024	10/21/2018	10	2018	Maritime	M	56				Roosting
YWB 025	10/21/2018	10	2018	Maritime	M	54				Roosting
YWB 026	10/21/2018	10	2018	Maritime	M	57				Roosting
YWB 027	10/21/2018	10	2018	Maritime	F	52				Roosting
YWB 028	10/21/2018	10	2018	Maritime	M	51				Roosting
YWB 029	10/21/2018	10	2018	Maritime	M	56				Roosting
YWB 030	10/21/2018	10	2018	Maritime	M	56				Roosting
YWB 031	10/21/2018	10	2018	Maritime	M	55				Roosting
YWB 032	10/21/2018	10	2018	Maritime	M	55				Roosting
YWB 033	10/21/2018	10	2018	Maritime	M	56				Roosting
YWB 034	10/21/2018	10	2018	Maritime	F	54				Roosting
YWB 035	10/21/2018	10	2018	Maritime	M	58				Roosting
YWB 036	10/21/2018	10	2018	Maritime	M	56				Roosting
YWB 037	10/21/2018	10	2018	Maritime	F	56				Roosting
YWB 038	10/21/2018	10	2018	Maritime	F	52				Roosting
YWB 039	10/21/2018	10	2018	Maritime	M	53				Roosting
YWB 040	10/21/2018	10	2018	Maritime	F	55				Roosting
YWB 041	10/21/2018	10	2018	Maritime	F	54				Roosting
YWB 042	10/21/2018	10	2018	Maritime	M	56				Roosting
YWB 043	10/21/2018	10	2018	Maritime	M	56				Roosting
YWB 044	10/21/2018	10	2018	Maritime	M	55				Roosting
YWB 045	10/21/2018	10	2018	Maritime	M	55				Roosting
YWB 046	10/21/2018	10	2018	Maritime	M	53				Roosting
YWB 047	10/21/2018	10	2018	Maritime	M	52				Roosting
YWB 048	10/21/2018	10	2018	Maritime	M	54				Roosting
YWB 049	10/21/2018	10	2018	Maritime	M	55				Roosting
YWB 050	10/21/2018	10	2018	Maritime	M	56				Roosting
YWB 051	10/21/2018	10	2018	Maritime	M	52				Roosting
YWB 052	10/21/2018	10	2018	Maritime	M	53				Roosting
YWB 053	10/21/2018	10	2018	Maritime	F	57				Roosting
YWB 054	10/21/2018	10	2018	Maritime	M	52				Roosting
YWB 055	10/21/2018	10	2018	Maritime	F	45				Roosting
YWB 056	10/21/2018	10	2018	Maritime	F	57				Roosting
YWB 057	10/21/2018	10	2018	Maritime	F	54				Roosting
YWB 058	10/21/2018	10	2018	Maritime	M	56				Roosting
YWB 059	10/21/2018	10	2018	Maritime	M	56				Roosting
YWB 060	10/21/2018	10	2018	Maritime	F	54				Roosting
YWB 061	10/21/2018	10	2018	Maritime	M	53				Roosting
YWB 062	10/21/2018	10	2018	Maritime	F	55				Roosting
YWB 063	10/21/2018	10	2018	Maritime	M	54				Roosting
YWB 064	10/21/2018	10	2018	Maritime	M	56				Roosting
YWB 065	10/21/2018	10	2018	Maritime	F	56				Roosting
YWB 066	10/21/2018	10	2018	Maritime	F	53				Roosting
YWB 067	10/21/2018	10	2018	Maritime	F	56				Roosting
YWB 068	10/21/2018	10	2018	Maritime	F	54				Roosting
YWB 069	10/21/2018	10	2018	Maritime	M	55				Roosting
YWB 070	10/21/2018	10	2018	Maritime	M	53				Roosting
YWB 071	10/21/2018	10	2018	Maritime	M	56				Roosting
YWB 072	10/21/2018	10	2018	Maritime	M	51				Roosting
YWB 073	10/21/2018	10	2018	Maritime	M	55				Roosting
YWB 074	10/21/2018	10	2018	Maritime	M	54				Roosting
YWB 075	10/21/2018	10	2018	Maritime	M	57				Roosting
YWB 076	10/21/2018	10	2018	Maritime	M	53				Roosting
YWB 077	10/21/2018	10	2018	Maritime	M	52				Roosting
YWB 078	10/21/2018	10	2018	Maritime	M	56				Roosting
YWB 079	10/21/2018	10	2018	Maritime	M	55				Roosting
YWB 080	10/21/2018	10	2018	Maritime	F	53				Roosting
YWB 088	10/22/2018	10	2018	Maritime	M	54	y			Solidago sempervirens (Seaside Goldenrod) bloom
YWB 089	10/22/2018	10	2018	Maritime	M	55	y			Solidago sempervirens (Seaside Goldenrod) bloom
YWB 090	10/22/2018	10	2018	Maritime	F	53	y			Solidago sempervirens (Seaside Goldenrod) bloom
YWB 091	10/22/2018	10	2018	Maritime	F	55	y			Solidago sempervirens (Seaside Goldenrod) bloom
YWB 092	10/22/2018	10	2018	Maritime	M	54	y			Solidago sempervirens (Seaside Goldenrod) bloom
YWB 093	10/22/2018	10	2018	Maritime	M	55	y			Solidago sempervirens (Seaside Goldenrod) bloom
YWB 094	10/22/2018	10	2018	Maritime	M	54	y			Solidago sempervirens (Seaside Goldenrod) bloom
YWB 095	10/22/2018	10	2018	Maritime	M	52	y			Solidago sempervirens (Seaside Goldenrod) bloom
YWB 096	10/22/2018	10	2018	Maritime	F	55	y			Solidago sempervirens (Seaside Goldenrod) bloom
YWB 097	10/22/2018	10	2018	Maritime	F	53	y			Solidago sempervirens (Seaside Goldenrod) bloom
YWB 098	10/22/2018	10	2018	Maritime	M	54	y			Solidago sempervirens (Seaside Goldenrod) bloom
YWB 099	10/22/2018	10	2018	Maritime	M	53	y			Solidago sempervirens (Seaside Goldenrod) bloom
YWB 100	10/22/2018	10	2018	Maritime	F	55	y			Solidago sempervirens (Seaside Goldenrod) bloom
YWB 101	10/22/2018	10	2018	Maritime	M	54	y			Solidago sempervirens (Seaside Goldenrod) bloom
YWB 102	10/22/2018	10	2018	Maritime	M	52	y			Solidago sempervirens (Seaside Goldenrod) bloom
YWB 103	10/22/2018	10	2018	Maritime	M	54	y			Solidago sempervirens (Seaside Goldenrod) bloom
YWB 104	10/22/2018	10	2018	Maritime	M	53	y			Solidago sempervirens (Seaside Goldenrod) bloom
YWB 105	10/22/2018	10	2018	Maritime	M	58	y			Solidago sempervirens (Seaside Goldenrod) bloom
YWB 106	10/22/2018	10	2018	Maritime	M	55	y			Solidago sempervirens (Seaside Goldenrod) bloom
YWB 107	10/22/2018	10	2018	Maritime	F	53	y			Solidago sempervirens (Seaside Goldenrod) bloom
YWB 108	10/22/2018	10	2018	Maritime	M	56	y			Solidago sempervirens (Seaside Goldenrod) bloom
YWB 109	10/22/2018	10	2018	Maritime	F	55	y			Solidago sempervirens (Seaside Goldenrod) bloom
YWB 110	10/22/2018	10	2018	Maritime	M	56	y			Solidago sempervirens (Seaside Goldenrod) bloom
YWB 111	10/22/2018	10	2018	Maritime	F	55	y			Solidago sempervirens (Seaside Goldenrod) bloom
YWB 112	10/22/2018	10	2018	Maritime	M	56	y			Solidago sempervirens (Seaside Goldenrod) bloom
YWB 113	10/22/2018	10	2018	Maritime	M	56	y			Solidago sempervirens (Seaside Goldenrod) bloom
YWB 114	10/22/2018	10	2018	Maritime	M	56	y			Solidago sempervirens (Seaside Goldenrod) bloom
YWB 115	10/22/2018	10	2018	Maritime	F	51	y			Solidago sempervirens (Seaside Goldenrod) bloom
YWB 116	10/22/2018	10	2018	Maritime	M	53	y			Solidago sempervirens (Seaside Goldenrod) bloom
YWB 117	10/22/2018	10	2018	Maritime	M	53	y			Solidago sempervirens (Seaside Goldenrod) bloom
YWB 118	10/22/2018	10	2018	Maritime	M	56	y			Solidago sempervirens (Seaside Goldenrod) bloom
YWB 119	10/22/2018	10	2018	Maritime	M	53	y			Solidago sempervirens (Seaside Goldenrod) bloom
YWB 120	10/22/2018	10	2018	Maritime	M	53	y			Solidago sempervirens (Seaside Goldenrod) bloom
YWB 121	10/22/2018	10	2018	Maritime	M	55	y			Solidago sempervirens (Seaside Goldenrod) bloom
YWB 122	10/22/2018	10	2018	Maritime	M	56	y			Solidago sempervirens (Seaside Goldenrod) bloom
YWB 123	10/22/2018	10	2018	Maritime	F	54	y			Solidago sempervirens (Seaside Goldenrod) bloom
YWB 124	10/22/2018	10	2018	Maritime	M	52	y			Solidago sempervirens (Seaside Goldenrod) bloom
YWB 125	10/22/2018	10	2018	Maritime	M	54	y			Solidago sempervirens (Seaside Goldenrod) bloom
YWB 126	10/22/2018	10	2018	Maritime	M	53	y			Solidago sempervirens (Seaside Goldenrod) bloom
YWB 127	10/22/2018	10	2018	Maritime	M	56	y			Solidago sempervirens (Seaside Goldenrod) bloom
YWB 128	10/22/2018	10	2018	Maritime	M	59	y			Solidago sempervirens (Seaside Goldenrod) bloom
YWB 129	10/22/2018	10	2018	Maritime	M	53	y			Solidago sempervirens (Seaside Goldenrod) bloom
YWB 130	10/22/2018	10	2018	Maritime	F	54	y			Solidago sempervirens (Seaside Goldenrod) bloom
YWB 131	10/22/2018	10	2018	Maritime	M	54	y			Solidago sempervirens (Seaside Goldenrod) bloom
YWB 132	10/22/2018	10	2018	Maritime	M	54	y			Solidago sempervirens (Seaside Goldenrod) bloom
YWB 133	10/22/2018	10	2018	Maritime	M	51	y			Solidago sempervirens (Seaside Goldenrod) bloom
YWB 134	10/22/2018	10	2018	Maritime	M	56	y			Solidago sempervirens (Seaside Goldenrod) bloom
YWB 135	10/22/2018	10	2018	Maritime	M	55	y			Solidago sempervirens (Seaside Goldenrod) bloom
YWB 136	10/22/2018	10	2018	Maritime	F	53	y			Solidago sempervirens (Seaside Goldenrod) bloom
YWB 137	10/22/2018	10	2018	Maritime	M	53	y			Solidago sempervirens (Seaside Goldenrod) bloom
YWB 138	10/22/2018	10	2018	Maritime	M	53	y			Solidago sempervirens (Seaside Goldenrod) bloom
YWB 139	10/22/2018	10	2018	Maritime	M	54	y			Solidago sempervirens (Seaside Goldenrod) bloom
YWB 140	10/22/2018	10	2018	Maritime	M	53	y			Solidago sempervirens (Seaside Goldenrod) bloom
YWB 141	10/22/2018	10	2018	Maritime	M	53	y			Solidago sempervirens (Seaside Goldenrod) bloom
YWB 142	10/22/2018	10	2018	Maritime	M	55	y			Solidago sempervirens (Seaside Goldenrod) bloom
YWB 143	10/22/2018	10	2018	Maritime	M	53	y			Solidago sempervirens (Seaside Goldenrod) bloom
YWB 144	10/22/2018	10	2018	Maritime	F	55	y			Solidago sempervirens (Seaside Goldenrod) bloom
YWB 145	10/22/2018	10	2018	Maritime	M	54	y			Solidago sempervirens (Seaside Goldenrod) bloom
YWB 146	10/22/2018	10	2018	Maritime	M	57	y			Solidago sempervirens (Seaside Goldenrod) bloom
YWB 147	10/22/2018	10	2018	Maritime	M	53	y			Solidago sempervirens (Seaside Goldenrod) bloom
YWB 148	10/22/2018	10	2018	Maritime	M	55	y			Solidago sempervirens (Seaside Goldenrod) bloom
YWB 149	10/22/2018	10	2018	Maritime	M	56	y			Solidago sempervirens (Seaside Goldenrod) bloom
YWB 150	10/22/2018	10	2018	Maritime	M	56	y			Solidago sempervirens (Seaside Goldenrod) bloom
YWB 151	10/22/2018	10	2018	Maritime	M	53	y			Solidago sempervirens (Seaside Goldenrod) bloom
YWB 152	10/22/2018	10	2018	Maritime	F	54	y			Solidago sempervirens (Seaside Goldenrod) bloom
YWB 153	10/22/2018	10	2018	Maritime	M	52	y			Solidago sempervirens (Seaside Goldenrod) bloom
YWB 154	10/22/2018	10	2018	Maritime	M	55	y			Solidago sempervirens (Seaside Goldenrod) bloom
YWB 155	10/22/2018	10	2018	Maritime	F	56	y			Solidago sempervirens (Seaside Goldenrod) bloom
YWB 156	10/22/2018	10	2018	Maritime	M	57	y			Solidago sempervirens (Seaside Goldenrod) bloom
YWB 157	10/22/2018	10	2018	Maritime	M	57	y			Solidago sempervirens (Seaside Goldenrod) bloom
YWB 158	10/22/2018	10	2018	Maritime	M	53	y			Solidago sempervirens (Seaside Goldenrod) bloom
YWB 159	10/22/2018	10	2018	Maritime	F	53	y			Solidago sempervirens (Seaside Goldenrod) bloom
YWB 160	10/22/2018	10	2018	Maritime	F	56	y			Solidago sempervirens (Seaside Goldenrod) bloom
YWB 161	10/22/2018	10	2018	Maritime	M	53	y			Solidago sempervirens (Seaside Goldenrod) bloom
YWB 162	10/22/2018	10	2018	Maritime	M	52	y			Solidago sempervirens (Seaside Goldenrod) bloom
YWB 163	10/22/2018	10	2018	Maritime	F	56	y			Solidago sempervirens (Seaside Goldenrod) bloom
YWB 164	10/22/2018	10	2018	Maritime	M	NA	y			Solidago sempervirens (Seaside Goldenrod) bloom
YWB 165	10/22/2018	10	2018	Maritime	M	54	y			Solidago sempervirens (Seaside Goldenrod) bloom
YWB 166	10/22/2018	10	2018	Maritime	M	57	y			Solidago sempervirens (Seaside Goldenrod) bloom
YWB 167	10/22/2018	10	2018	Maritime	M	58	y			Solidago sempervirens (Seaside Goldenrod) bloom
YWB 168	10/22/2018	10	2018	Maritime	M	53	y			Solidago sempervirens (Seaside Goldenrod) bloom
YWB 169	10/22/2018	10	2018	Maritime	M	57	y			Solidago sempervirens (Seaside Goldenrod) bloom
YWB 170	10/22/2018	10	2018	Maritime	M	54	y			Solidago sempervirens (Seaside Goldenrod) bloom
YWB 171	10/22/2018	10	2018	Maritime	M	52	y			Solidago sempervirens (Seaside Goldenrod) bloom
YWB 172	10/22/2018	10	2018	Maritime	M	56	y			Solidago sempervirens (Seaside Goldenrod) bloom
YWB 173	10/22/2018	10	2018	Maritime	F	58	y			Solidago sempervirens (Seaside Goldenrod) bloom
YWB 174	10/22/2018	10	2018	Maritime	M	51	y			Solidago sempervirens (Seaside Goldenrod) bloom
YWB 175	10/22/2018	10	2018	Maritime	M	55	y			Solidago sempervirens (Seaside Goldenrod) bloom
YWB 176	10/22/2018	10	2018	Maritime	F	57	y			Solidago sempervirens (Seaside Goldenrod) bloom
YWB 177	10/22/2018	10	2018	Maritime	M	52	y			Solidago sempervirens (Seaside Goldenrod) bloom
YWB 178	10/22/2018	10	2018	Maritime	M	51	y			Solidago sempervirens (Seaside Goldenrod) bloom
YWB 179	10/22/2018	10	2018	Maritime	M	51	y			Solidago sempervirens (Seaside Goldenrod) bloom
YWB 180	10/22/2018	10	2018	Maritime	M	54	y			Solidago sempervirens (Seaside Goldenrod) bloom
YWB 181	10/22/2018	10	2018	Maritime	F	56	y			Solidago sempervirens (Seaside Goldenrod) bloom
YWB 182	10/22/2018	10	2018	Maritime	F	53	y			Solidago sempervirens (Seaside Goldenrod) bloom
YWB 183	10/22/2018	10	2018	Maritime	M	53	y			Solidago sempervirens (Seaside Goldenrod) bloom
YWB 184	10/22/2018	10	2018	Maritime	M	56	y			Solidago sempervirens (Seaside Goldenrod) bloom
YWB 185	10/22/2018	10	2018	Maritime	M	49	y			Solidago sempervirens (Seaside Goldenrod) bloom
YWB 186	10/22/2018	10	2018	Maritime	M	52	y			Solidago sempervirens (Seaside Goldenrod) bloom
YWB 187	10/22/2018	10	2018	Maritime	M	54	y			Solidago sempervirens (Seaside Goldenrod) bloom
YWB 188	10/22/2018	10	2018	Maritime	M	49	y			Solidago sempervirens (Seaside Goldenrod) bloom
YWB 189	10/22/2018	10	2018	Maritime	F	57	y			Solidago sempervirens (Seaside Goldenrod) bloom
YWB 190	10/22/2018	10	2018	Maritime	M	56	y			Solidago sempervirens (Seaside Goldenrod) bloom
YWB 191	10/22/2018	10	2018	Maritime	F	52	y			Solidago sempervirens (Seaside Goldenrod) bloom
YWB 192	10/22/2018	10	2018	Maritime	M	55	y			Solidago sempervirens (Seaside Goldenrod) bloom
YWB 193	10/22/2018	10	2018	Maritime	M	52	y			Solidago sempervirens (Seaside Goldenrod) bloom
YWB 194	10/22/2018	10	2018	Maritime	F	55	y			Solidago sempervirens (Seaside Goldenrod) bloom
YWB 195	10/22/2018	10	2018	Maritime	M	55	y			Solidago sempervirens (Seaside Goldenrod) bloom
YWB 196	10/22/2018	10	2018	Maritime	M	56	y			Solidago sempervirens (Seaside Goldenrod) bloom
YWB 197	10/22/2018	10	2018	Maritime	M	54	y			Solidago sempervirens (Seaside Goldenrod) bloom
YWB 198	10/22/2018	10	2018	Maritime	M	55	y			Solidago sempervirens (Seaside Goldenrod) bloom
YWB 199	10/22/2018	10	2018	Maritime	F	53	y			Solidago sempervirens (Seaside Goldenrod) bloom
YWB 200	10/22/2018	10	2018	Maritime	F	53	y			Solidago sempervirens (Seaside Goldenrod) bloom
YWB 201	10/22/2018	10	2018	Maritime	M	53	y			Solidago sempervirens (Seaside Goldenrod) bloom
YWB 202	10/22/2018	10	2018	Maritime	F	54	y			Solidago sempervirens (Seaside Goldenrod) bloom
YWB 203	10/22/2018	10	2018	Maritime	M	56	y			Solidago sempervirens (Seaside Goldenrod) bloom
YWB 204	10/22/2018	10	2018	Maritime	M	56	y			Solidago sempervirens (Seaside Goldenrod) bloom
YWB 205	10/22/2018	10	2018	Maritime	M	53	y			Solidago sempervirens (Seaside Goldenrod) bloom
YWB 206	10/22/2018	10	2018	Maritime	M	54	y			Solidago sempervirens (Seaside Goldenrod) bloom
YWB 207	10/22/2018	10	2018	Maritime	M	52	y			Solidago sempervirens (Seaside Goldenrod) bloom
YWB 208	10/22/2018	10	2018	Maritime	M	53	y			Solidago sempervirens (Seaside Goldenrod) bloom
YWB 209	10/22/2018	10	2018	Maritime	M	54	y			Solidago sempervirens (Seaside Goldenrod) bloom
YWB 210	10/22/2018	10	2018	Maritime	M	52	y			Solidago sempervirens (Seaside Goldenrod) bloom
YWB 211	10/22/2018	10	2018	Maritime	F	52	y			Solidago sempervirens (Seaside Goldenrod) bloom
YWB 212	10/22/2018	10	2018	Maritime	M	51	y			Solidago sempervirens (Seaside Goldenrod) bloom
YWB 213	10/22/2018	10	2018	Maritime	M	55	y			Solidago sempervirens (Seaside Goldenrod) bloom
YWB 214	10/22/2018	10	2018	Maritime	M	56	y			Solidago sempervirens (Seaside Goldenrod) bloom
YWB 215	10/22/2018	10	2018	Maritime	M	55	y			Solidago sempervirens (Seaside Goldenrod) bloom
YWB 216	10/22/2018	10	2018	Maritime	M	54	y			Solidago sempervirens (Seaside Goldenrod) bloom
YWB 217	10/22/2018	10	2018	Maritime	M	57	y			Solidago sempervirens (Seaside Goldenrod) bloom
YWB 218	10/22/2018	10	2018	Maritime	F	48	y			Solidago sempervirens (Seaside Goldenrod) bloom
YWB 219	10/22/2018	10	2018	Maritime	M	57	y			Solidago sempervirens (Seaside Goldenrod) bloom
YWB 220	10/22/2018	10	2018	Maritime	F	54	y			Solidago sempervirens (Seaside Goldenrod) bloom
YWB 221	10/22/2018	10	2018	Maritime	F	52	y			Solidago sempervirens (Seaside Goldenrod) bloom
YWB 222	10/22/2018	10	2018	Maritime	F	53	y			Solidago sempervirens (Seaside Goldenrod) bloom
YWB 223	10/22/2018	10	2018	Maritime	M	54	y			Solidago sempervirens (Seaside Goldenrod) bloom
YWB 224	10/22/2018	10	2018	Maritime	F	56	y			Solidago sempervirens (Seaside Goldenrod) bloom
YWB 225	10/22/2018	10	2018	Maritime	M	54	y			Solidago sempervirens (Seaside Goldenrod) bloom
YWB 226	10/22/2018	10	2018	Maritime	F	52	y			Solidago sempervirens (Seaside Goldenrod) bloom
YWB 227	10/22/2018	10	2018	Maritime	F	54	y			Solidago sempervirens (Seaside Goldenrod) bloom
YWB 228	10/22/2018	10	2018	Maritime	M	56	y			Solidago sempervirens (Seaside Goldenrod) bloom
YWB 229	10/22/2018	10	2018	Maritime	F	53	y			Solidago sempervirens (Seaside Goldenrod) bloom
YWB 230	10/22/2018	10	2018	Maritime	F	54	y			Solidago sempervirens (Seaside Goldenrod) bloom
YWB 231	10/22/2018	10	2018	Maritime	F	55	y			Solidago sempervirens (Seaside Goldenrod) bloom
YWB 232	10/22/2018	10	2018	Maritime	F	50	y			Solidago sempervirens (Seaside Goldenrod) bloom
YWB 233	10/22/2018	10	2018	Maritime	M	56	y			Solidago sempervirens (Seaside Goldenrod) bloom
YWB 234	10/22/2018	10	2018	Maritime	F	56	y			Solidago sempervirens (Seaside Goldenrod) bloom
YWB 235	10/22/2018	10	2018	Maritime	F	51	y			Solidago sempervirens (Seaside Goldenrod) bloom
YWB 236	10/22/2018	10	2018	Maritime	M	52	y			Solidago sempervirens (Seaside Goldenrod) bloom
YWB 237	10/22/2018	10	2018	Maritime	F	54	y			Solidago sempervirens (Seaside Goldenrod) bloom
YWB 238	10/22/2018	10	2018	Maritime	F	49	y			Solidago sempervirens (Seaside Goldenrod) bloom
YWB 239	10/22/2018	10	2018	Maritime	F	54	y			Solidago sempervirens (Seaside Goldenrod) bloom
YWB 240	10/22/2018	10	2018	Maritime	F	55	y			Solidago sempervirens (Seaside Goldenrod) bloom
YWB 241	10/22/2018	10	2018	Maritime	F	52	y			Solidago sempervirens (Seaside Goldenrod) bloom
YWB 242	10/22/2018	10	2018	Maritime	M	55	y			Solidago sempervirens (Seaside Goldenrod) bloom
YWB 243	10/22/2018	10	2018	Maritime	M	52	y			Solidago sempervirens (Seaside Goldenrod) bloom
YWB 244	10/22/2018	10	2018	Maritime	M	54	y			Solidago sempervirens (Seaside Goldenrod) bloom
YWB 245	10/22/2018	10	2018	Maritime	F	55	y			Solidago sempervirens (Seaside Goldenrod) bloom
YWB 246	10/22/2018	10	2018	Maritime	M	56	y			Solidago sempervirens (Seaside Goldenrod) bloom
YWB 247	10/22/2018	10	2018	Maritime	M	56	y			Solidago sempervirens (Seaside Goldenrod) bloom
YWB 248	10/22/2018	10	2018	Maritime	M	57	y			Solidago sempervirens (Seaside Goldenrod) bloom
YWB 249	10/22/2018	10	2018	Maritime	F	55	y			Solidago sempervirens (Seaside Goldenrod) bloom
YWB 250	10/22/2018	10	2018	Maritime	F	49	y			Solidago sempervirens (Seaside Goldenrod) bloom
YWB 251	10/22/2018	10	2018	Maritime	F	55	y			Solidago sempervirens (Seaside Goldenrod) bloom
YWB 252	10/22/2018	10	2018	Maritime	M	55	y			Solidago sempervirens (Seaside Goldenrod) bloom
YWB 253	10/22/2018	10	2018	Maritime	M	55	y			Solidago sempervirens (Seaside Goldenrod) bloom
YWB 254	10/22/2018	10	2018	Maritime	M	58	y			Solidago sempervirens (Seaside Goldenrod) bloom
YWB 255	10/22/2018	10	2018	Maritime	F	51	y			Solidago sempervirens (Seaside Goldenrod) bloom
YWB 256	10/22/2018	10	2018	Maritime	M	55	y			Solidago sempervirens (Seaside Goldenrod) bloom
YWB 257	10/22/2018	10	2018	Maritime	M	54	y			Solidago sempervirens (Seaside Goldenrod) bloom
YWB 258	10/22/2018	10	2018	Maritime	M	54	y			Solidago sempervirens (Seaside Goldenrod) bloom
YWB 259	10/22/2018	10	2018	Maritime	M	55	y			Solidago sempervirens (Seaside Goldenrod) bloom
YWB 260	10/22/2018	10	2018	Maritime	F	53	y			Solidago sempervirens (Seaside Goldenrod) bloom
YWB 261	10/22/2018	10	2018	Maritime	F	56	y			Solidago sempervirens (Seaside Goldenrod) bloom
YWB 262	10/22/2018	10	2018	Maritime	M	57	y			Solidago sempervirens (Seaside Goldenrod) bloom
YWB 263	10/22/2018	10	2018	Maritime	M	57	y			Solidago sempervirens (Seaside Goldenrod) bloom
YWB 264	10/22/2018	10	2018	Maritime	M	54	y			Solidago sempervirens (Seaside Goldenrod) bloom
YWB 265	10/22/2018	10	2018	Maritime	M	52	y			Solidago sempervirens (Seaside Goldenrod) bloom
YWB 266	10/22/2018	10	2018	Maritime	F	53	y			Solidago sempervirens (Seaside Goldenrod) bloom
YWB 267	10/22/2018	10	2018	Maritime	M	55	y			Solidago sempervirens (Seaside Goldenrod) bloom
YWB 268	10/22/2018	10	2018	Maritime	M	54	y			Solidago sempervirens (Seaside Goldenrod) bloom
YWB 269	10/22/2018	10	2018	Maritime	F	54	y			Solidago sempervirens (Seaside Goldenrod) bloom
YWB 270	10/22/2018	10	2018	Maritime	M	54	y			Solidago sempervirens (Seaside Goldenrod) bloom
YWB 271	10/22/2018	10	2018	Maritime	M	53	y			Solidago sempervirens (Seaside Goldenrod) bloom
YWB 272	10/22/2018	10	2018	Maritime	M	54	y			Solidago sempervirens (Seaside Goldenrod) bloom
YWB 273	10/22/2018	10	2018	Maritime	M	52	y			Solidago sempervirens (Seaside Goldenrod) bloom
YWB 274	10/22/2018	10	2018	Maritime	M	57	y			Solidago sempervirens (Seaside Goldenrod) bloom
YWB 275	10/22/2018	10	2018	Maritime	M	56	y			Solidago sempervirens (Seaside Goldenrod) bloom
YWB 276	10/22/2018	10	2018	Maritime	M	55	y			Solidago sempervirens (Seaside Goldenrod) bloom
YWB 277	10/22/2018	10	2018	Maritime	F	55	y			Solidago sempervirens (Seaside Goldenrod) bloom
YWB 278	10/22/2018	10	2018	Maritime	M	57	y			Solidago sempervirens (Seaside Goldenrod) bloom
YWB 279	10/22/2018	10	2018	Maritime	F	55	y			Solidago sempervirens (Seaside Goldenrod) bloom
YWB 280	10/22/2018	10	2018	Maritime	M	55	y			Solidago sempervirens (Seaside Goldenrod) bloom
YWB 281	10/22/2018	10	2018	Maritime	F	52	y			Solidago sempervirens (Seaside Goldenrod) bloom
YWB 282	10/22/2018	10	2018	Maritime	F	55	y			Solidago sempervirens (Seaside Goldenrod) bloom
YWB 283	10/22/2018	10	2018	Maritime	M	58	y			Solidago sempervirens (Seaside Goldenrod) bloom
YWB 284	10/22/2018	10	2018	Maritime	M	54	y			Solidago sempervirens (Seaside Goldenrod) bloom
YWB 285	10/22/2018	10	2018	Maritime	M	54	y			Solidago sempervirens (Seaside Goldenrod) bloom
YWB 286	10/22/2018	10	2018	Maritime	F	57	y			Solidago sempervirens (Seaside Goldenrod) bloom
YWB 287	10/22/2018	10	2018	Maritime	M	54	y			Solidago sempervirens (Seaside Goldenrod) bloom
YWB 288	10/22/2018	10	2018	Maritime	M	52	y			Solidago sempervirens (Seaside Goldenrod) bloom
YWB 289	10/22/2018	10	2018	Maritime	M	52	y			Solidago sempervirens (Seaside Goldenrod) bloom
YWB 290	10/22/2018	10	2018	Maritime	M	53	y			Solidago sempervirens (Seaside Goldenrod) bloom
YWB 291	10/22/2018	10	2018	Maritime	M	55	y			Solidago sempervirens (Seaside Goldenrod) bloom
YWB 292	10/22/2018	10	2018	Maritime	M	55	y			Solidago sempervirens (Seaside Goldenrod) bloom
YWB 293	10/22/2018	10	2018	Maritime	M	52	y			Solidago sempervirens (Seaside Goldenrod) bloom
YWB 294	10/22/2018	10	2018	Maritime	M	54	y			Solidago sempervirens (Seaside Goldenrod) bloom
YWB 295	10/22/2018	10	2018	Maritime	M	55	y			Solidago sempervirens (Seaside Goldenrod) bloom
YWB 296	10/22/2018	10	2018	Maritime	F	54	y			Solidago sempervirens (Seaside Goldenrod) bloom
YWB 297	10/22/2018	10	2018	Maritime	M	54	y			Solidago sempervirens (Seaside Goldenrod) bloom
YWB 298	10/22/2018	10	2018	Maritime	M	54	y			Solidago sempervirens (Seaside Goldenrod) bloom
YWB 299	10/22/2018	10	2018	Maritime	M	53	y			Solidago sempervirens (Seaside Goldenrod) bloom
YWB 300	10/22/2018	10	2018	Maritime	F	53	y			Solidago sempervirens (Seaside Goldenrod) bloom
YWB 301	10/22/2018	10	2018	Maritime	M	54	y			Solidago sempervirens (Seaside Goldenrod) bloom
YWB 302	10/22/2018	10	2018	Maritime	M	56	y			Solidago sempervirens (Seaside Goldenrod) bloom
YWB 303	10/22/2018	10	2018	Maritime	M	55	y			Solidago sempervirens (Seaside Goldenrod) bloom
YWB 304	10/22/2018	10	2018	Maritime	M	56	y			Solidago sempervirens (Seaside Goldenrod) bloom
YWB 305	10/22/2018	10	2018	Maritime	M	54	y			Solidago sempervirens (Seaside Goldenrod) bloom
YWB 306	10/22/2018	10	2018	Maritime	M	57	y			Solidago sempervirens (Seaside Goldenrod) bloom
YWB 307	10/22/2018	10	2018	Maritime	M	53	y			Solidago sempervirens (Seaside Goldenrod) bloom
YWB 308	10/22/2018	10	2018	Maritime	M	54	y			Solidago sempervirens (Seaside Goldenrod) bloom
YWB 309	10/22/2018	10	2018	Maritime	M	55	y			Solidago sempervirens (Seaside Goldenrod) bloom
YWB 310	10/22/2018	10	2018	Maritime	M	55	y			Solidago sempervirens (Seaside Goldenrod) bloom
YWB 311	10/22/2018	10	2018	Maritime	F	51	y			Solidago sempervirens (Seaside Goldenrod) bloom
YWB 312	10/22/2018	10	2018	Maritime	M	55	y			Solidago sempervirens (Seaside Goldenrod) bloom
YWB 313	10/22/2018	10	2018	Maritime	M	52	y			Solidago sempervirens (Seaside Goldenrod) bloom
YWB 314	10/22/2018	10	2018	Maritime	M	55	y			Solidago sempervirens (Seaside Goldenrod) bloom
YWB 315	10/22/2018	10	2018	Maritime	M	55				Basking
YWB 316	10/22/2018	10	2018	Maritime	M	55				Basking
YWB 317	10/22/2018	10	2018	Maritime	F	55				Basking
YWB 318	10/22/2018	10	2018	Maritime	F	53				Basking
YWB 319	10/22/2018	10	2018	Maritime	M	54				Basking
YWB 320	10/22/2018	10	2018	Maritime	F	54				Basking
YWB 321	10/22/2018	10	2018	Maritime	M	54				Basking
YWB 322	10/22/2018	10	2018	Maritime	M	48				Basking
YWB 323	10/22/2018	10	2018	Maritime	M	55				Basking
YWB 324	10/22/2018	10	2018	Maritime	M	50				Basking
YWB 325	10/22/2018	10	2018	Maritime	F	53				Basking
YWB 326	10/22/2018	10	2018	Maritime	M	56				Basking
YWB 327	10/22/2018	10	2018	Maritime	M	53				Basking
YWB 328	10/22/2018	10	2018	Maritime	M	54				Basking
YWB 329	10/22/2018	10	2018	Maritime	F	55				Basking
YWB 330	10/22/2018	10	2018	Maritime	F	52				Basking
YWB 331	10/22/2018	10	2018	Maritime	M	57				Basking
YWB 332	10/22/2018	10	2018	Maritime	M	56				Basking
YWB 333	10/22/2018	10	2018	Maritime	M	55				Basking
YWB 334	10/22/2018	10	2018	Maritime	F	55	y			Heterotheca subaxillaris (Dune Camphorweed) bloom
YWB 335	10/22/2018	10	2018	Maritime	F	53	y			Heterotheca subaxillaris (Dune Camphorweed) bloom
YWB 336	10/22/2018	10	2018	Maritime	F	53	y			Heterotheca subaxillaris (Dune Camphorweed) bloom
YWB 337	10/22/2018	10	2018	Maritime	M	57	y			Heterotheca subaxillaris (Dune Camphorweed) bloom
YWB 338	10/22/2018	10	2018	Maritime	M	48	y			Heterotheca subaxillaris (Dune Camphorweed) bloom
YWB 339	10/22/2018	10	2018	Maritime	M	55	y			Gaillardia pulchella bloom
YWB 340	10/22/2018	10	2018	Maritime	M	56				Undirected Flight
YWB 341	10/22/2018	10	2018	Maritime	F	49				Mud
YWB 342	10/22/2018	10	2018	Maritime	F	52				Damp Sand
YWB 343	10/22/2018	10	2018	Maritime	M	54				Damp Sand
YWB 344	10/22/2018	10	2018	Maritime	F	55	y			Iresine rhizomatosa (Juda's Bush) bloom
YWB 345	10/22/2018	10	2018	Maritime	M	55	y			Baccharis halimifolia (Eastern Groundsel) bloom (male plant)
YWB 346	10/22/2018	10	2018	Maritime	F	56	y			Baccharis halimifolia (Eastern Groundsel) bloom (male plant)
YWB 347	10/22/2018	10	2018	Maritime	M	54	y			Solidago sempervirens (Seaside Goldenrod) bloom
YWB 348	10/22/2018	10	2018	Maritime	M	56	y			Solidago sempervirens (Seaside Goldenrod) bloom
YWB 349	10/22/2018	10	2018	Maritime	F	55	y			Solidago sempervirens (Seaside Goldenrod) bloom
YWB 350	10/22/2018	10	2018	Maritime	M	51	y			Solidago sempervirens (Seaside Goldenrod) bloom
YWB 351	10/22/2018	10	2018	Maritime	M	54	y			Solidago sempervirens (Seaside Goldenrod) bloom
YWB 352	10/22/2018	10	2018	Maritime	M	50	y			Solidago sempervirens (Seaside Goldenrod) bloom
YWB 353	10/22/2018	10	2018	Maritime	F	57	y			Solidago sempervirens (Seaside Goldenrod) bloom
YWB 354	10/22/2018	10	2018	Maritime	F	49	y			Solidago sempervirens (Seaside Goldenrod) bloom
YWB 355	10/22/2018	10	2018	Maritime	F	53	y			Solidago sempervirens (Seaside Goldenrod) bloom
YWB 356	10/22/2018	10	2018	Maritime	M	51	y			Solidago sempervirens (Seaside Goldenrod) bloom
YWB 357	10/22/2018	10	2018	Maritime	M	55	y			Solidago sempervirens (Seaside Goldenrod) bloom
YWB 358	10/22/2018	10	2018	Maritime	M	54	y			Solidago sempervirens (Seaside Goldenrod) bloom
YWB 359	10/22/2018	10	2018	Maritime	F	52	y			Solidago sempervirens (Seaside Goldenrod) bloom
YWB 360	10/22/2018	10	2018	Maritime	F	54	y			Solidago sempervirens (Seaside Goldenrod) bloom
YWB 361	10/22/2018	10	2018	Maritime	M	56	y			Solidago sempervirens (Seaside Goldenrod) bloom
YWB 362	10/22/2018	10	2018	Maritime	M	55	y			Solidago sempervirens (Seaside Goldenrod) bloom
YWB 363	10/22/2018	10	2018	Maritime	M	54	y			Solidago sempervirens (Seaside Goldenrod) bloom
YWB 364	10/22/2018	10	2018	Maritime	M	51	y			Solidago sempervirens (Seaside Goldenrod) bloom
YWB 365	10/22/2018	10	2018	Maritime	M	53	y			Solidago sempervirens (Seaside Goldenrod) bloom
YWB 366	10/22/2018	10	2018	Maritime	M	51	y			Solidago sempervirens (Seaside Goldenrod) bloom
YWB 367	10/22/2018	10	2018	Maritime	M	57	y			Solidago sempervirens (Seaside Goldenrod) bloom
YWB 368	10/22/2018	10	2018	Maritime	F	50	y			Solidago sempervirens (Seaside Goldenrod) bloom
YWB 369	10/22/2018	10	2018	Maritime	F	57	y			Solidago sempervirens (Seaside Goldenrod) bloom
YWB 370	10/22/2018	10	2018	Maritime	F	56	y			Solidago sempervirens (Seaside Goldenrod) bloom
YWB 371	10/22/2018	10	2018	Maritime	M	52	y			Solidago sempervirens (Seaside Goldenrod) bloom
YWB 372	10/22/2018	10	2018	Maritime	M	55	y			Solidago sempervirens (Seaside Goldenrod) bloom
YWB 373	10/22/2018	10	2018	Maritime	F	55	y			Solidago sempervirens (Seaside Goldenrod) bloom
YWB 374	10/22/2018	10	2018	Maritime	M	54	y			Solidago sempervirens (Seaside Goldenrod) bloom
YWB 375	10/22/2018	10	2018	Maritime	M	54	y			Solidago sempervirens (Seaside Goldenrod) bloom
YWB 376	10/22/2018	10	2018	Maritime	F	52	y			Solidago sempervirens (Seaside Goldenrod) bloom
YWB 377	10/22/2018	10	2018	Maritime	F	53	y			Solidago sempervirens (Seaside Goldenrod) bloom
YWB 378	10/22/2018	10	2018	Maritime	F	60	y			Solidago sempervirens (Seaside Goldenrod) bloom
YWB 379	10/22/2018	10	2018	Maritime	M	54	y			Solidago sempervirens (Seaside Goldenrod) bloom
YWB 380	10/22/2018	10	2018	Maritime	F	54	y			Solidago sempervirens (Seaside Goldenrod) bloom
YWB 381	10/22/2018	10	2018	Maritime	M	54	y			Solidago sempervirens (Seaside Goldenrod) bloom
YWB 382	10/22/2018	10	2018	Maritime	M	53	y			Solidago sempervirens (Seaside Goldenrod) bloom
YWB 383	10/22/2018	10	2018	Maritime	M	56	y			Solidago sempervirens (Seaside Goldenrod) bloom
YWB 384	10/22/2018	10	2018	Maritime	M	50	y			Solidago sempervirens (Seaside Goldenrod) bloom
YWB 385	10/22/2018	10	2018	Maritime	M	55	y			Solidago sempervirens (Seaside Goldenrod) bloom
YWB 386	10/22/2018	10	2018	Maritime	M	53	y			Solidago sempervirens (Seaside Goldenrod) bloom
YWB 387	10/22/2018	10	2018	Maritime	M	52	y			Solidago sempervirens (Seaside Goldenrod) bloom
YWB 388	10/22/2018	10	2018	Maritime	M	54	y			Solidago sempervirens (Seaside Goldenrod) bloom
YWB 389	10/22/2018	10	2018	Maritime	F	54	y			Solidago sempervirens (Seaside Goldenrod) bloom
YWB 390	10/22/2018	10	2018	Maritime	F	53	y			Solidago sempervirens (Seaside Goldenrod) bloom
YWB 391	10/22/2018	10	2018	Maritime	M	55	y			Solidago sempervirens (Seaside Goldenrod) bloom
YWB 392	10/22/2018	10	2018	Maritime	F	57	y			Solidago sempervirens (Seaside Goldenrod) bloom
YWB 393	10/22/2018	10	2018	Maritime	M	55	y			Solidago sempervirens (Seaside Goldenrod) bloom
YWB 394	10/22/2018	10	2018	Maritime	M	56	y			Solidago sempervirens (Seaside Goldenrod) bloom
YWB 395	10/22/2018	10	2018	Maritime	M	55	y			Solidago sempervirens (Seaside Goldenrod) bloom
YWB 396	10/22/2018	10	2018	Maritime	F	53	y			Solidago sempervirens (Seaside Goldenrod) bloom
YWB 397	10/22/2018	10	2018	Maritime	F	49	y			Solidago sempervirens (Seaside Goldenrod) bloom
YWB 398	10/22/2018	10	2018	Maritime	F	49	y			Solidago sempervirens (Seaside Goldenrod) bloom
YWB 399	10/22/2018	10	2018	Maritime	M	53	y			Solidago sempervirens (Seaside Goldenrod) bloom
YWB 400	10/22/2018	10	2018	Maritime	M	55	y			Solidago sempervirens (Seaside Goldenrod) bloom
YWB 401	10/22/2018	10	2018	Maritime	M	55	y			Solidago sempervirens (Seaside Goldenrod) bloom
YWB 402	10/22/2018	10	2018	Maritime	M	58	y			Solidago sempervirens (Seaside Goldenrod) bloom
YWB 403	10/22/2018	10	2018	Maritime	F	56	y			Solidago sempervirens (Seaside Goldenrod) bloom
YWB 404	10/22/2018	10	2018	Maritime	M	55	y			Solidago sempervirens (Seaside Goldenrod) bloom
YWB 405	10/22/2018	10	2018	Maritime	F	51	y			Solidago sempervirens (Seaside Goldenrod) bloom
YWB 406	10/22/2018	10	2018	Maritime	M	58	y			Solidago sempervirens (Seaside Goldenrod) bloom
YWB 407	10/22/2018	10	2018	Maritime	M	55	y			Solidago sempervirens (Seaside Goldenrod) bloom
YWB 408	10/22/2018	10	2018	Maritime	M	54	y			Solidago sempervirens (Seaside Goldenrod) bloom
YWB 409	10/22/2018	10	2018	Maritime	F	53	y			Solidago sempervirens (Seaside Goldenrod) bloom
YWB 410	10/22/2018	10	2018	Maritime	M	53	y			Solidago sempervirens (Seaside Goldenrod) bloom
YWB 411	10/22/2018	10	2018	Maritime	F	55	y			Solidago sempervirens (Seaside Goldenrod) bloom
YWB 412	10/22/2018	10	2018	Maritime	M	56	y			Solidago sempervirens (Seaside Goldenrod) bloom
YWB 413	10/22/2018	10	2018	Maritime	M	55	y			Solidago sempervirens (Seaside Goldenrod) bloom
YWB 414	10/22/2018	10	2018	Maritime	F	54	y			Solidago sempervirens (Seaside Goldenrod) bloom
YWB 415	10/22/2018	10	2018	Maritime	M	54	y			Solidago sempervirens (Seaside Goldenrod) bloom
YWB 416	10/22/2018	10	2018	Maritime	F	48	y			Solidago sempervirens (Seaside Goldenrod) bloom
YWB 417	10/22/2018	10	2018	Maritime	M	52	y			Solidago sempervirens (Seaside Goldenrod) bloom
YWB 418	10/22/2018	10	2018	Maritime	F	55	y			Solidago sempervirens (Seaside Goldenrod) bloom
YWB 419	10/22/2018	10	2018	Maritime	M	56	y			Solidago sempervirens (Seaside Goldenrod) bloom
YWB 420	10/22/2018	10	2018	Maritime	M	51	y			Solidago sempervirens (Seaside Goldenrod) bloom
YWB 421	10/22/2018	10	2018	Maritime	F	49	y			Solidago sempervirens (Seaside Goldenrod) bloom
YWB 422	10/22/2018	10	2018	Maritime	F	50	y			Solidago sempervirens (Seaside Goldenrod) bloom
YWB 423	10/22/2018	10	2018	Maritime	F	54	y			Solidago sempervirens (Seaside Goldenrod) bloom
YWB 424	10/22/2018	10	2018	Maritime	M	54	y			Solidago sempervirens (Seaside Goldenrod) bloom
YWB 425	10/22/2018	10	2018	Maritime	M	52	y			Solidago sempervirens (Seaside Goldenrod) bloom
YWB 426	10/22/2018	10	2018	Maritime	M	53	y			Solidago sempervirens (Seaside Goldenrod) bloom
YWB 427	10/22/2018	10	2018	Maritime	M	56	y			Solidago sempervirens (Seaside Goldenrod) bloom
YWB 428	10/22/2018	10	2018	Maritime	M	54	y			Solidago sempervirens (Seaside Goldenrod) bloom
YWB 429	10/22/2018	10	2018	Maritime	F	NA	y			Solidago sempervirens (Seaside Goldenrod) bloom
YWB 430	10/22/2018	10	2018	Maritime	M	54	y			Solidago sempervirens (Seaside Goldenrod) bloom
YWB 431	10/22/2018	10	2018	Maritime	F	56	y			Solidago sempervirens (Seaside Goldenrod) bloom
YWB 432	10/22/2018	10	2018	Maritime	M	54	y			Solidago sempervirens (Seaside Goldenrod) bloom
YWB 433	10/22/2018	10	2018	Maritime	F	54	y			Solidago sempervirens (Seaside Goldenrod) bloom
YWB 434	10/22/2018	10	2018	Maritime	M	53	y			Solidago sempervirens (Seaside Goldenrod) bloom
YWB 435	10/22/2018	10	2018	Maritime	F	51	y			Solidago sempervirens (Seaside Goldenrod) bloom
YWB 436	10/22/2018	10	2018	Maritime	M	56	y			Solidago sempervirens (Seaside Goldenrod) bloom
YWB 437	10/22/2018	10	2018	Maritime	M	55	y			Solidago sempervirens (Seaside Goldenrod) bloom
YWB 438	10/22/2018	10	2018	Maritime	M	51	y			Solidago sempervirens (Seaside Goldenrod) bloom
YWB 439	10/22/2018	10	2018	Maritime	M	52	y			Heterotheca subaxillaris (Dune Camphorweed) bloom
YWB 440	10/22/2018	10	2018	Maritime	F	50	y			Heterotheca subaxillaris (Dune Camphorweed) bloom
YWB 441	10/22/2018	10	2018	Maritime	M	52	y			Heterotheca subaxillaris (Dune Camphorweed) bloom
YWB 442	10/22/2018	10	2018	Maritime	M	56	y			Heterotheca subaxillaris (Dune Camphorweed) bloom
YWB 443	10/22/2018	10	2018	Maritime	F	54	y			Solidago sempervirens (Seaside Goldenrod) bloom
YWB 444	10/22/2018	10	2018	Maritime	F	54	y			Solidago sempervirens (Seaside Goldenrod) bloom
YWB 445	10/22/2018	10	2018	Maritime	M	57	y			Solidago sempervirens (Seaside Goldenrod) bloom
YWB 446	10/22/2018	10	2018	Maritime	M	53	y			Solidago sempervirens (Seaside Goldenrod) bloom
YWB 447	10/22/2018	10	2018	Maritime	M	53	y			Solidago sempervirens (Seaside Goldenrod) bloom
YWB 448	10/22/2018	10	2018	Maritime	M	54	y			Solidago sempervirens (Seaside Goldenrod) bloom
YWB 449	10/22/2018	10	2018	Maritime	M	54	y			Solidago sempervirens (Seaside Goldenrod) bloom
YWB 450	10/22/2018	10	2018	Maritime	M	48	y			Solidago sempervirens (Seaside Goldenrod) bloom
YWB 451	10/22/2018	10	2018	Maritime	M	58	y			Solidago sempervirens (Seaside Goldenrod) bloom
YWB 452	10/22/2018	10	2018	Maritime	F	53	y			Solidago sempervirens (Seaside Goldenrod) bloom
YWB 453	10/22/2018	10	2018	Maritime	M	56	y			Solidago sempervirens (Seaside Goldenrod) bloom
YWB 454	10/22/2018	10	2018	Maritime	M	54	y			Solidago sempervirens (Seaside Goldenrod) bloom
YWB 455	10/22/2018	10	2018	Maritime	M	53	y			Solidago sempervirens (Seaside Goldenrod) bloom
YWB 456	10/22/2018	10	2018	Maritime	F	51	y			Solidago sempervirens (Seaside Goldenrod) bloom
YWB 457	10/22/2018	10	2018	Maritime	M	56	y			Solidago sempervirens (Seaside Goldenrod) bloom
YWB 458	10/22/2018	10	2018	Maritime	F	54	y			Solidago sempervirens (Seaside Goldenrod) bloom
YWB 459	10/22/2018	10	2018	Maritime	F	53	y			Heterotheca subaxillaris (Dune Camphorweed) bloom
YWB 460	10/22/2018	10	2018	Maritime	M	53	y			Heterotheca subaxillaris (Dune Camphorweed) bloom
YWB 461	10/22/2018	10	2018	Maritime	M	54	y			Gaillardia pulchella bloom
YWB 462	10/22/2018	10	2018	Maritime	M	52	y			Gaillardia pulchella bloom
YWB 463	10/22/2018	10	2018	Maritime	F	47		y		Mating Pair w/ YWB464
YWB 464	10/22/2018	10	2018	Maritime	M	53		y		Mating Pair w/ YWB463
YWB 466	10/22/2018	10	2018	Maritime	M	54	y			Solidago sempervirens (Seaside Goldenrod) bloom
YWB 467	10/22/2018	10	2018	Maritime	F	54	y			Solidago sempervirens (Seaside Goldenrod) bloom
YWB 468	10/22/2018	10	2018	Maritime	F	54	y			Solidago sempervirens (Seaside Goldenrod) bloom
YWB 469	10/22/2018	10	2018	Maritime	F	56	y			Solidago sempervirens (Seaside Goldenrod) bloom
YWB 470	10/22/2018	10	2018	Maritime	M	56	y			Solidago sempervirens (Seaside Goldenrod) bloom
YWB 471	10/22/2018	10	2018	Maritime	M	58	y			Solidago sempervirens (Seaside Goldenrod) bloom
YWB 472	10/22/2018	10	2018	Maritime	M	57	y			Solidago sempervirens (Seaside Goldenrod) bloom
YWB 473	10/22/2018	10	2018	Maritime	F	54	y			Solidago sempervirens (Seaside Goldenrod) bloom
YWB 474	10/22/2018	10	2018	Maritime	M	56	y			Solidago sempervirens (Seaside Goldenrod) bloom
YWB 475	10/22/2018	10	2018	Maritime	F	53	y			Solidago sempervirens (Seaside Goldenrod) bloom
YWB 476	10/22/2018	10	2018	Maritime	F	55	y			Solidago sempervirens (Seaside Goldenrod) bloom
YWB 477	10/22/2018	10	2018	Maritime	M	56	y			Solidago sempervirens (Seaside Goldenrod) bloom
YWB 478	10/22/2018	10	2018	Maritime	F	53	y			Solidago sempervirens (Seaside Goldenrod) bloom
YWB 479	10/22/2018	10	2018	Maritime	F	53	y			Solidago sempervirens (Seaside Goldenrod) bloom
YWB 480	10/22/2018	10	2018	Maritime	F	55	y			Solidago sempervirens (Seaside Goldenrod) bloom
YWB 481	10/22/2018	10	2018	Maritime	M	54	y			Solidago sempervirens (Seaside Goldenrod) bloom
YWB 482	10/22/2018	10	2018	Maritime	M	55	y			Solidago sempervirens (Seaside Goldenrod) bloom
YWB 483	10/22/2018	10	2018	Maritime	F	55	y			Solidago sempervirens (Seaside Goldenrod) bloom
YWB 484	10/22/2018	10	2018	Maritime	M	53	y			Solidago sempervirens (Seaside Goldenrod) bloom
YWB 485	10/22/2018	10	2018	Maritime	M	54	y			Solidago sempervirens (Seaside Goldenrod) bloom
YWB 486	10/22/2018	10	2018	Maritime	M	55	y			Solidago sempervirens (Seaside Goldenrod) bloom
YWB 487	10/22/2018	10	2018	Maritime	M	53	y			Solidago sempervirens (Seaside Goldenrod) bloom
YWB 488	10/22/2018	10	2018	Maritime	M	52	y			Solidago sempervirens (Seaside Goldenrod) bloom
YWB 489	10/22/2018	10	2018	Maritime	M	54	y			Solidago sempervirens (Seaside Goldenrod) bloom
YWB 490	10/22/2018	10	2018	Maritime	M	55	y			Solidago sempervirens (Seaside Goldenrod) bloom
YWB 491	10/22/2018	10	2018	Maritime	M	57	y			Solidago sempervirens (Seaside Goldenrod) bloom
YWB 492	10/22/2018	10	2018	Maritime	M	51	y			Solidago sempervirens (Seaside Goldenrod) bloom
YWB 493	10/22/2018	10	2018	Maritime	M	53	y			Solidago sempervirens (Seaside Goldenrod) bloom
YWB 494	10/22/2018	10	2018	Maritime	F	54	y			Solidago sempervirens (Seaside Goldenrod) bloom
YWB 495	10/22/2018	10	2018	Maritime	M	56	y			Solidago sempervirens (Seaside Goldenrod) bloom
YWB 496	10/22/2018	10	2018	Maritime	F	55	y			Solidago sempervirens (Seaside Goldenrod) bloom
YWB 497	10/22/2018	10	2018	Maritime	F	51	y			Solidago sempervirens (Seaside Goldenrod) bloom
YWB 498	10/22/2018	10	2018	Maritime	F	55	y			Solidago sempervirens (Seaside Goldenrod) bloom
YWB 499	10/22/2018	10	2018	Maritime	M	55	y			Solidago sempervirens (Seaside Goldenrod) bloom
YWB 500	10/22/2018	10	2018	Maritime	F	53	y			Solidago sempervirens (Seaside Goldenrod) bloom
YWB 501	10/22/2018	10	2018	Maritime	F	56	y			Solidago sempervirens (Seaside Goldenrod) bloom
YWB 502	10/22/2018	10	2018	Maritime	M	52	y			Solidago sempervirens (Seaside Goldenrod) bloom
YWB 503	10/22/2018	10	2018	Maritime	F	55	y			Solidago sempervirens (Seaside Goldenrod) bloom
YWB 504	10/22/2018	10	2018	Maritime	M	53	y			Solidago sempervirens (Seaside Goldenrod) bloom
YWB 505	10/22/2018	10	2018	Maritime	M	57	y			Solidago sempervirens (Seaside Goldenrod) bloom
YWB 081	10/23/2018	10	2018	Inland Swamp	M	53	y			Symphyotrichum pilosum (Hairy White Oldfield Aster) bloom
YWB 082	10/23/2018	10	2018	Inland Swamp	M	50	y			"Blue Ditch Aster" unidentified
YWB 082	10/23/2018	10	2018	Inland Swamp	M	50				Basking
YWB 082	10/23/2018	10	2018	Inland Swamp	M	50	y			"Blue Ditch Aster" unidentified
YWB 083	10/23/2018	10	2018	Inland Swamp	M	54				Basking
YWB 084	10/23/2018	10	2018	Inland Swamp	F	57				Basking
YWB 085	10/23/2018	10	2018	Inland Swamp	F	50	y			Lobelia elongata (Longleaf Lobelia) bloom
YWB 180	10/24/2018	10	2018	Maritime	M	54	y			Solidago sempervirens (Seaside Goldenrod) bloom
YWB 280	10/24/2018	10	2018	Maritime	M	55	y			Solidago sempervirens (Seaside Goldenrod) bloom
YWB 465	10/24/2018	10	2018	Maritime	F	58	y			Ampelaster carolinianum (Climbing Aster) bloom
YWB 508	10/24/2018	10	2018	Maritime	M	56	y			Solidago sempervirens (Seaside Goldenrod) bloom
YWB 509	10/24/2018	10	2018	Maritime	M	47	y			Solidago sempervirens (Seaside Goldenrod) bloom
YWB 510	10/24/2018	10	2018	Maritime	M	54	y			Solidago sempervirens (Seaside Goldenrod) bloom
YWB 511	10/24/2018	10	2018	Maritime	M	53	y			Solidago sempervirens (Seaside Goldenrod) bloom
YWB 512	10/24/2018	10	2018	Maritime	M	54	y			Solidago sempervirens (Seaside Goldenrod) bloom
YWB 513	10/24/2018	10	2018	Maritime	M	54	y			Solidago sempervirens (Seaside Goldenrod) bloom
YWB 514	10/24/2018	10	2018	Maritime	M	54	y			Solidago sempervirens (Seaside Goldenrod) bloom
YWB 515	10/24/2018	10	2018	Maritime	M	55	y			Solidago sempervirens (Seaside Goldenrod) bloom
YWB 516	10/24/2018	10	2018	Maritime	M	54	y			Solidago sempervirens (Seaside Goldenrod) bloom
YWB 517	10/24/2018	10	2018	Maritime	F	53	y			Solidago sempervirens (Seaside Goldenrod) bloom
YWB 518	10/24/2018	10	2018	Maritime	M	54	y			Solidago sempervirens (Seaside Goldenrod) bloom
YWB 519	10/24/2018	10	2018	Maritime	M	55	y			Solidago sempervirens (Seaside Goldenrod) bloom
YWB 520	10/24/2018	10	2018	Maritime	F	55	y			Solidago sempervirens (Seaside Goldenrod) bloom
YWB 521	10/24/2018	10	2018	Maritime	M	47	y			Solidago sempervirens (Seaside Goldenrod) bloom
YWB 522	10/24/2018	10	2018	Maritime	F	51	y			Solidago sempervirens (Seaside Goldenrod) bloom
YWB 523	10/24/2018	10	2018	Maritime	F	55	y			Solidago sempervirens (Seaside Goldenrod) bloom
YWB 524	10/24/2018	10	2018	Maritime	M	55	y			Solidago sempervirens (Seaside Goldenrod) bloom
YWB 525	10/24/2018	10	2018	Maritime	M	59	y			Solidago sempervirens (Seaside Goldenrod) bloom
YWB 526	10/24/2018	10	2018	Maritime	M	56	y			Solidago sempervirens (Seaside Goldenrod) bloom
YWB 527	10/24/2018	10	2018	Maritime	M	55	y			Solidago sempervirens (Seaside Goldenrod) bloom
YWB 528	10/24/2018	10	2018	Maritime	M	52	y			Solidago sempervirens (Seaside Goldenrod) bloom
YWB 529	10/24/2018	10	2018	Maritime	F	54	y			Solidago sempervirens (Seaside Goldenrod) bloom
YWB 530	10/24/2018	10	2018	Maritime	M	53	y			Solidago sempervirens (Seaside Goldenrod) bloom
YWB 531	10/24/2018	10	2018	Maritime	M	54	y			Solidago sempervirens (Seaside Goldenrod) bloom
[truncated: 16,382 more rows]
