# Supplementary material for: Overwintering and breeding patterns of monarch butterflies (Danaus plexippus) in coastal plain habitats of the southeastern USA
Source: Sci Rep. 2023 Jun 27;13:10438. doi: 10.1038/s41598-023-37225-7 (PMC10300085; doi:10.1038/s41598-023-37225-7)
Supplement: Supplementary file 2 — Supplementary Table S2. [file 41598_2023_37225_MOESM2_ESM.csv]

Table S2. Individual records of aquatic milkweed (Ascleias perennis) and abundances of monarch life stages found in association with each record.
Ascleias_perennis_presence	Latitude	Longitude	Date	Site	County	State	Larvae Found	# Larvae Found	1st Instar	2nd Instar	3rd Instar	4th Instar	5th Instar	# Ova	# Chrysalises	Notes	Site Breeding Evidence
Y	33.54684	-79.40022	12/18/2019	Black River swamp	Georgetown	SC	n									Entered in Google Earth	no
Y	33.54681	-79.40011	12/18/2019	Black River swamp	Georgetown	SC	n									Entered in Google Earth	no
Y	33.54598	-79.40089	11/23/2020	Black River swamp	Georgetown	SC	n									Entered in Google Earth	no
Y	33.54683	-79.40004	5/26/2022	Black River swamp	Georgetown	SC	n									Entered in Google Earth	no
Y	33.54669	-79.39942	5/26/2022	Black River swamp	Georgetown	SC	n									Entered in Google Earth; no evidence of monarchs seen	no
Y	33.54667	-79.39931	5/26/2022	Black River swamp	Georgetown	SC	n									Entered in Google Earth; no evidence of monarchs seen	no
Y	33.54701	-79.39914	5/26/2022	Black River swamp	Georgetown	SC	n									Entered in Google Earth; no evidence of monarchs seen	no
Y	33.54689	-79.39957	5/26/2022	Black River swamp	Georgetown	SC	n									Entered in Google Earth; no evidence of monarchs seen	no
Y	33.54695	-79.39995	5/26/2022	Black River swamp	Georgetown	SC	n									Entered in Google Earth; no evidence of monarchs seen	no
Y	33.54699	-79.40005	5/26/2022	Black River swamp	Georgetown	SC	n									Entered in Google Earth; no evidence of monarchs seen	no
Y	33.54701	-79.40014	5/26/2022	Black River swamp	Georgetown	SC	n									Entered in Google Earth; no evidence of monarchs seen	no
Y	33.54702	-79.40023	5/26/2022	Black River swamp	Georgetown	SC	n									Entered in Google Earth; no evidence of monarchs seen	no
Y	33.54697	-79.40038	5/26/2022	Black River swamp	Georgetown	SC	n									Entered in Google Earth; no evidence of monarchs seen	no
Y	33.54691	-79.40038	5/26/2022	Black River swamp	Georgetown	SC	n									Entered in Google Earth; no evidence of monarchs seen	no
Y	33.54678	-79.40045	5/26/2022	Black River swamp	Georgetown	SC	n									Entered in Google Earth; no evidence of monarchs seen	no
Y	33.57764	-79.41293	5/26/2022	Black Mingo Ck. swamp	Georgetown	SC	n									Entered in Google Earth; Saw 1 adult male Monarch	yes
Y	33.57771	-79.41302	5/26/2022	Black Mingo Ck. swamp	Georgetown	SC	n									Entered in Google Earth; Saw 1 adult male Monarch	yes
Y	33.57781	-79.41312	5/26/2022	Black Mingo Ck. swamp	Georgetown	SC	n									Entered in Google Earth; Saw 1 adult male Monarch	yes
Y	33.57777	-79.41313	5/26/2022	Black Mingo Ck. swamp	Georgetown	SC	n									Entered in Google Earth; Saw 1 adult male Monarch	yes
Y	33.57763	-79.41319	5/26/2022	Black Mingo Ck. swamp	Georgetown	SC	n									Entered in Google Earth; Saw 1 adult male Monarch	yes
Y	33.57766	-79.41325	5/26/2022	Black Mingo Ck. swamp	Georgetown	SC	n									Entered in Google Earth; Saw 1 adult male Monarch	yes
Y	33.57772	-79.41329	5/26/2022	Black Mingo Ck. swamp	Georgetown	SC	n									Entered in Google Earth; Saw 1 adult male Monarch	yes
Y	33.57774	-79.41337	5/26/2022	Black Mingo Ck. swamp	Georgetown	SC	n									Entered in Google Earth; Saw 1 adult male Monarch	yes
Y	33.57773	-79.41336	5/26/2022	Black Mingo Ck. swamp	Georgetown	SC	n									Entered in Google Earth; Saw 1 adult male Monarch	yes
Y	33.57751	-79.41336	5/26/2022	Black Mingo Ck. swamp	Georgetown	SC	n									Entered in Google Earth; Saw 1 adult male Monarch	yes
Y	33.57718	-79.4128	5/26/2022	Black Mingo Ck. swamp	Georgetown	SC	n									Entered in Google Earth; Saw 1 adult male Monarch	yes
Y	33.57712	-79.4128	5/26/2022	Black Mingo Ck. swamp	Georgetown	SC	n									Entered in Google Earth; Saw 1 adult male Monarch	yes
Y	33.62143	-79.43251	5/26/2022	Black Mingo Ck. swamp	Georgetown	SC	n									Entered in Google Earth; Saw ~4 adult Monarchs, 1 ovum, & 1 larva	yes
Y	33.62134	-79.43248	5/26/2022	Black Mingo Ck. swamp	Georgetown	SC	n									Entered in Google Earth; Saw ~4 adult Monarchs, 1 ovum, & 1 larva	yes
Y	33.62128	-79.43245	5/26/2022	Black Mingo Ck. swamp	Georgetown	SC	n									Entered in Google Earth; Saw ~4 adult Monarchs, 1 ovum, & 1 larva	yes
Y	33.62122	-79.43233	5/26/2022	Black Mingo Ck. swamp	Georgetown	SC	n							1		Entered in Google Earth; Saw ~4 adult Monarchs, 1 ovum, & 1 larva	yes
Y	33.62113	-79.43222	5/26/2022	Black Mingo Ck. swamp	Georgetown	SC	n									Entered in Google Earth; Saw ~4 adult Monarchs, 1 ovum, & 1 larva	yes
Y	33.6211	-79.43216	5/26/2022	Black Mingo Ck. swamp	Georgetown	SC	y	1		1						Entered in Google Earth; Saw ~4 adult Monarchs, 1 ovum, & 1 larva	yes
Y	33.62104	-79.4321	5/26/2022	Black Mingo Ck. swamp	Georgetown	SC	n									Entered in Google Earth; Saw ~4 adult Monarchs, 1 ovum, & 1 larva	yes
Y	33.62103	-79.43202	5/26/2022	Black Mingo Ck. swamp	Georgetown	SC	n									Entered in Google Earth; Saw ~4 adult Monarchs, 1 ovum, & 1 larva	yes
Y	33.62101	-79.43199	5/26/2022	Black Mingo Ck. swamp	Georgetown	SC	n									Entered in Google Earth; Saw ~4 adult Monarchs, 1 ovum, & 1 larva	yes
Y	33.62098	-79.43192	5/26/2022	Black Mingo Ck. swamp	Georgetown	SC	n									Entered in Google Earth; Saw ~4 adult Monarchs, 1 ovum, & 1 larva	yes
Y	33.62119	-79.43165	5/26/2022	Black Mingo Ck. swamp	Georgetown	SC	n									Entered in Google Earth; Saw ~4 adult Monarchs, 1 ovum, & 1 larva	yes
Y	33.62098	-79.43182	5/26/2022	Black Mingo Ck. swamp	Georgetown	SC	n									Entered in Google Earth; Saw ~4 adult Monarchs, 1 ovum, & 1 larva	yes
Y	33.62088	-79.43167	5/26/2022	Black Mingo Ck. swamp	Georgetown	SC	n									Entered in Google Earth; Saw ~4 adult Monarchs, 1 ovum, & 1 larva	yes
Y	33.62075	-79.43177	5/26/2022	Black Mingo Ck. swamp	Georgetown	SC	n									Entered in Google Earth; Saw ~4 adult Monarchs, 1 ovum, & 1 larva	yes
Y	33.62058	-79.43125	5/26/2022	Black Mingo Ck. swamp	Georgetown	SC	n									Entered in Google Earth; Saw ~4 adult Monarchs, 1 ovum, & 1 larva	yes
Y	33.62068	-79.43114	5/26/2022	Black Mingo Ck. swamp	Georgetown	SC	n									Entered in Google Earth; Saw ~4 adult Monarchs, 1 ovum, & 1 larva	yes
Y	33.62074	-79.43108	5/26/2022	Black Mingo Ck. swamp	Georgetown	SC	n									Entered in Google Earth; Saw ~4 adult Monarchs, 1 ovum, & 1 larva	yes
Y	33.62079	-79.43111	5/26/2022	Black Mingo Ck. swamp	Georgetown	SC	n									Entered in Google Earth; Saw ~4 adult Monarchs, 1 ovum, & 1 larva	yes
Y	33.62082	-79.43118	5/26/2022	Black Mingo Ck. swamp	Georgetown	SC	n									Entered in Google Earth; Saw ~4 adult Monarchs, 1 ovum, & 1 larva	yes
Y	33.6209	-79.43134	5/26/2022	Black Mingo Ck. swamp	Georgetown	SC	n									Entered in Google Earth; Saw ~4 adult Monarchs, 1 ovum, & 1 larva	yes
Y	33.62101	-79.43155	5/26/2022	Black Mingo Ck. swamp	Georgetown	SC	n									Entered in Google Earth; Saw ~4 adult Monarchs, 1 ovum, & 1 larva	yes
Y	33.62113	-79.43172	5/26/2022	Black Mingo Ck. swamp	Georgetown	SC	n									Entered in Google Earth; Saw ~4 adult Monarchs, 1 ovum, & 1 larva	yes
Y	33.6212	-79.43189	5/26/2022	Black Mingo Ck. swamp	Georgetown	SC	n									Entered in Google Earth; Saw ~4 adult Monarchs, 1 ovum, & 1 larva	yes
Y	33.62122	-79.43192	5/26/2022	Black Mingo Ck. swamp	Georgetown	SC	n									Entered in Google Earth; Saw ~4 adult Monarchs, 1 ovum, & 1 larva	yes
Y	33.62129	-79.43198	5/26/2022	Black Mingo Ck. swamp	Georgetown	SC	n									Entered in Google Earth; Saw ~4 adult Monarchs, 1 ovum, & 1 larva	yes
Y	33.62132	-79.43217	5/26/2022	Black Mingo Ck. swamp	Georgetown	SC	n									Entered in Google Earth; Saw ~4 adult Monarchs, 1 ovum, & 1 larva	yes
Y	33.48689	-79.55088	5/26/2022	Black River swamp	Williamsburg	SC	n									Entered in Google Earth; no evidence of monarchs seen	no
Y	33.48742	-79.55099	5/26/2022	Black River swamp	Williamsburg	SC	n									Entered in Google Earth; no evidence of monarchs seen	no
Y	33.48729	-79.55125	5/26/2022	Black River swamp	Williamsburg	SC	n									Entered in Google Earth; no evidence of monarchs seen	no
Y	33.48698	-79.55148	5/26/2022	Black River swamp	Williamsburg	SC	n									Entered in Google Earth; no evidence of monarchs seen	no
Y	33.65994	-79.15037	6/10/2022	Great Pee Dee River swamp	Horry	SC	n									Entered in Google Earth	yes
Y	33.65992	-79.15028	6/10/2022	Great Pee Dee River swamp	Horry	SC	n									Entered in Google Earth	yes
Y	33.65998	-79.1502	6/10/2022	Great Pee Dee River swamp	Horry	SC	n									Entered in Google Earth	yes
Y	33.65996	-79.1502	6/10/2022	Great Pee Dee River swamp	Horry	SC	n									Entered in Google Earth; captured nectaring male Monarch	yes
Y	33.65999	-79.15022	6/10/2022	Great Pee Dee River swamp	Horry	SC	n									Entered in Google Earth	yes
Y	33.6601	-79.15027	6/10/2022	Great Pee Dee River swamp	Horry	SC	n									Entered in Google Earth	yes
Y	33.66022	-79.15025	6/10/2022	Great Pee Dee River swamp	Horry	SC	n									Entered in Google Earth	yes
Y	33.66041	-79.15029	6/10/2022	Great Pee Dee River swamp	Horry	SC	n									Entered in Google Earth	yes
Y	33.66037	-79.15038	6/10/2022	Great Pee Dee River swamp	Horry	SC	n									Entered in Google Earth	yes
Y	33.66038	-79.15015	6/10/2022	Great Pee Dee River swamp	Horry	SC	n									Entered in Google Earth	yes
Y	33.6604	-79.15004	6/10/2022	Great Pee Dee River swamp	Horry	SC	n									Entered in Google Earth	yes
Y	33.66046	-79.14999	6/10/2022	Great Pee Dee River swamp	Horry	SC	n									Entered in Google Earth	yes
Y	33.66053	-79.14986	6/10/2022	Great Pee Dee River swamp	Horry	SC	n									Entered in Google Earth	yes
Y	33.66061	-79.14986	6/10/2022	Great Pee Dee River swamp	Horry	SC	n									Entered in Google Earth	yes
Y	33.66099	-79.14973	6/10/2022	Great Pee Dee River swamp	Horry	SC	n									Entered in Google Earth	yes
Y	33.66107	-79.14941	6/10/2022	Great Pee Dee River swamp	Horry	SC	n									Entered in Google Earth	yes
Y	33.66106	-79.14928	6/10/2022	Great Pee Dee River swamp	Horry	SC	n									Entered in Google Earth	yes
Y	33.66098	-79.14919	6/10/2022	Great Pee Dee River swamp	Horry	SC	n									Entered in Google Earth	yes
Y	33.66093	-79.14908	6/10/2022	Great Pee Dee River swamp	Horry	SC	n									Entered in Google Earth	yes
Y	33.66072	-79.14901	6/10/2022	Great Pee Dee River swamp	Horry	SC	n									Entered in Google Earth	yes
Y	33.6605	-79.14928	6/10/2022	Great Pee Dee River swamp	Horry	SC	n									Entered in Google Earth	yes
Y	33.66027	-79.14928	6/10/2022	Great Pee Dee River swamp	Horry	SC	n									Entered in Google Earth	yes
Y	33.65974	-79.14959	6/10/2022	Great Pee Dee River swamp	Horry	SC	n									Entered in Google Earth	yes
Y	33.65965	-79.14963	6/10/2022	Great Pee Dee River swamp	Horry	SC	n									Entered in Google Earth	yes
Y	33.65954	-79.14954	6/10/2022	Great Pee Dee River swamp	Horry	SC	n									Entered in Google Earth	yes
Y	33.65949	-79.14927	6/10/2022	Great Pee Dee River swamp	Horry	SC	n									Entered in Google Earth	yes
Y	33.65922	-79.14918	6/10/2022	Great Pee Dee River swamp	Horry	SC	n									Entered in Google Earth	yes
Y	33.65904	-79.14936	6/10/2022	Great Pee Dee River swamp	Horry	SC	n									Entered in Google Earth	yes
Y	33.65909	-79.14946	6/10/2022	Great Pee Dee River swamp	Horry	SC	n									Entered in Google Earth	yes
Y	33.65897	-79.14971	6/10/2022	Great Pee Dee River swamp	Horry	SC	n									Entered in Google Earth	yes
Y	33.65896	-79.14986	6/10/2022	Great Pee Dee River swamp	Horry	SC	n									Entered in Google Earth	yes
Y	33.65896	-79.14998	6/10/2022	Great Pee Dee River swamp	Horry	SC	n									Entered in Google Earth	yes
Y	33.65899	-79.15018	6/10/2022	Great Pee Dee River swamp	Horry	SC	n									Entered in Google Earth	yes
Y	33.65902	-79.15028	6/10/2022	Great Pee Dee River swamp	Horry	SC	n									Entered in Google Earth	yes
Y	33.65914	-79.15076	6/10/2022	Great Pee Dee River swamp	Horry	SC	n									Entered in Google Earth	yes
Y	33.65916	-79.15089	6/10/2022	Great Pee Dee River swamp	Horry	SC	n									Entered in Google Earth	yes
Y	33.65971	-79.15195	6/10/2022	Great Pee Dee River swamp	Horry	SC	n									Entered in Google Earth	yes
Y	33.65979	-79.152	6/10/2022	Great Pee Dee River swamp	Horry	SC	n									Entered in Google Earth	yes
Y	33.66338	-79.13532	6/10/2022	Bull Creek swamp	Horry	SC	n									Entered in Google Earth	yes
Y	33.66327	-79.13551	6/10/2022	Bull Creek swamp	Horry	SC	n									Entered in Google Earth	yes
Y	33.66324	-79.13561	6/10/2022	Bull Creek swamp	Horry	SC	y	1	1							Entered in Google Earth	yes
Y	33.66316	-79.13565	6/10/2022	Bull Creek swamp	Horry	SC	n									Entered in Google Earth	yes
Y	33.66309	-79.13554	6/10/2022	Bull Creek swamp	Horry	SC	n									Entered in Google Earth	yes
Y	33.66304	-79.13548	6/10/2022	Bull Creek swamp	Horry	SC	n									Entered in Google Earth	yes
Y	33.66299	-79.13539	6/10/2022	Bull Creek swamp	Horry	SC	n									Entered in Google Earth	yes
Y	33.66289	-79.13537	6/10/2022	Bull Creek swamp	Horry	SC	n									Entered in Google Earth	yes
Y	33.66285	-79.13553	6/10/2022	Bull Creek swamp	Horry	SC	n									Entered in Google Earth	yes
Y	33.66279	-79.1356	6/10/2022	Bull Creek swamp	Horry	SC	n									Entered in Google Earth	yes
Y	33.66267	-79.13554	6/10/2022	Bull Creek swamp	Horry	SC	y	1		1						Entered in Google Earth	yes
Y	33.66258	-79.13544	6/10/2022	Bull Creek swamp	Horry	SC	n									Entered in Google Earth	yes
Y	33.66253	-79.13552	6/10/2022	Bull Creek swamp	Horry	SC	n									Entered in Google Earth	yes
Y	33.66243	-79.13554	6/10/2022	Bull Creek swamp	Horry	SC	n									Entered in Google Earth	yes
Y	33.66214	-79.13559	6/10/2022	Bull Creek swamp	Horry	SC	n									Entered in Google Earth	yes
Y	33.66203	-79.13542	6/10/2022	Bull Creek swamp	Horry	SC	n									Entered in Google Earth	yes
Y	33.66133	-79.13515	6/10/2022	Bull Creek swamp	Horry	SC	n									Entered in Google Earth	yes
Y	33.66261	-79.13509	6/10/2022	Bull Creek swamp	Horry	SC	n									Entered in Google Earth	yes
Y	33.66273	-79.13512	6/10/2022	Bull Creek swamp	Horry	SC	n									Entered in Google Earth	yes
Y	33.66278	-79.13522	6/10/2022	Bull Creek swamp	Horry	SC	n									Entered in Google Earth	yes
Y	33.66282	-79.13523	6/10/2022	Bull Creek swamp	Horry	SC	n									Entered in Google Earth	yes
Y	33.66291	-79.13528	6/10/2022	Bull Creek swamp	Horry	SC	n									Entered in Google Earth	yes
Y	33.66301	-79.13531	6/10/2022	Bull Creek swamp	Horry	SC	n									Entered in Google Earth	yes
Y	33.6631	-79.13528	6/10/2022	Bull Creek swamp	Horry	SC	n									Entered in Google Earth	yes
Y	33.66318	-79.13535	6/10/2022	Bull Creek swamp	Horry	SC	n									Entered in Google Earth	yes
Y	33.66327	-79.1354	6/10/2022	Bull Creek swamp	Horry	SC	n									Entered in Google Earth	yes
Y	33.78142	-79.05616	5/28/2019	Waccamaw National Wildlife Refuge	Horry	SC	y	3								instar of larvae not recorded	yes
Y	33.65207	-79.09653	6/10/2022	Waccamaw River swamp	Horry	SC	n									Entered in Google Earth	no
Y	33.65179	-79.09652	6/10/2022	Waccamaw River swamp	Horry	SC	n									Entered in Google Earth	no
Y	33.65216	-79.09756	6/10/2022	Waccamaw River swamp	Horry	SC	n									Entered in Google Earth	no
Y	33.65211	-79.09785	6/10/2022	Waccamaw River swamp	Horry	SC	n									Entered in Google Earth	no
Y	33.6519	-79.09756	6/10/2022	Waccamaw River swamp	Horry	SC	n									Entered in Google Earth	no
Y	33.84325	-79.3392	6/10/2022	Great Pee Dee River swamp	Horry	SC	n									Entered in Google Earth	no
Y	33.79771	-79.26134	6/10/2022	Little Pee Dee River swamp	Horry	SC	n									Entered in Google Earth	no
Y	33.79763	-79.2612	6/10/2022	Little Pee Dee River swamp	Horry	SC	n									Entered in Google Earth	no
Y	33.79811	-79.26121	6/10/2022	Little Pee Dee River swamp	Horry	SC	n									Entered in Google Earth	no
Y	33.70993	-79.202	6/10/2022	Great Pee Dee River swamp	Horry	SC	n									Entered in Google Earth	no
Y	33.71022	-79.20181	6/10/2022	Great Pee Dee River swamp	Horry	SC	n									Entered in Google Earth	no
Y	33.71064	-79.20148	6/10/2022	Great Pee Dee River swamp	Horry	SC	n									Entered in Google Earth	no
Y	33.71067	-79.20151	6/10/2022	Great Pee Dee River swamp	Horry	SC	n									Entered in Google Earth	no
Y	33.71088	-79.20156	6/10/2022	Great Pee Dee River swamp	Horry	SC	n									Entered in Google Earth	no
Y	33.71105	-79.20201	6/10/2022	Great Pee Dee River swamp	Horry	SC	n									Entered in Google Earth	no
Y	33.71103	-79.20158	6/10/2022	Great Pee Dee River swamp	Horry	SC	n									Entered in Google Earth	no
Y	33.71107	-79.20135	6/10/2022	Great Pee Dee River swamp	Horry	SC	n									Entered in Google Earth	no
Y	33.71102	-79.20123	6/10/2022	Great Pee Dee River swamp	Horry	SC	n									Entered in Google Earth	no
Y	33.71076	-79.20111	6/10/2022	Great Pee Dee River swamp	Horry	SC	n									Entered in Google Earth	no
Y	33.71069	-79.20116	6/10/2022	Great Pee Dee River swamp	Horry	SC	n									Entered in Google Earth	no
Y	33.71036	-79.2018	6/10/2022	Great Pee Dee River swamp	Horry	SC	n									Entered in Google Earth	no
Y	32.82737	-80.12725	6/10/2018	Bulow County Park area	Charleston	SC	n										yes
Y	32.81738	-80.11562	9/24/2019	Private swamp E of Bulow Co. Park	Charleston	SC	n								1	1 monarch chrysalis	yes
Y	32.82344	-80.12133	12/24/2019	Private swamp E of Bulow Co. Park	Charleston	SC	n								1	1 monarch chrysalis	yes
Y	32.82703	-80.12535	10/16/2018	Bulow County Park area	Charleston	SC	n								1	1 Monarch chrysalis (photos taken)	yes
Y	32.80622	-80.1196	12/20/2019	Bear Swamp	Charleston	SC	n							1		1 monarch ovum	yes
Y	32.82357	-80.12159	7/29/2019	Private swamp E of Bulow Co. Park	Charleston	SC	y	1								1 monarch larva; instar not recorded	yes
Y	32.82343	-80.12127	7/29/2019	Private swamp E of Bulow Co. Park	Charleston	SC	y	1								1 monarch larva; instar not recorded	yes
Y	32.82347	-80.12313	7/29/2019	Private swamp E of Bulow Co. Park	Charleston	SC	y	1								1 monarch larva; instar not recorded	yes
Y	32.82373	-80.12349	7/29/2019	Private swamp E of Bulow Co. Park	Charleston	SC	y	1								1 monarch larva; instar not recorded	yes
Y	32.82465	-80.12388	8/7/2019	Private swamp E of Bulow Co. Park	Charleston	SC	y	1								1 monarch larva; instar not recorded	yes
Y	32.82468	-80.12372	8/7/2019	Private swamp E of Bulow Co. Park	Charleston	SC	y	1								1 monarch larva; instar not recorded	yes
Y	32.82457	-80.12348	8/7/2019	Private swamp E of Bulow Co. Park	Charleston	SC	y	1								1 monarch larva; instar not recorded	yes
Y	32.82416	-80.12244	8/7/2019	Private swamp E of Bulow Co. Park	Charleston	SC	y	1								1 monarch larva; instar not recorded	yes
Y	32.82336	-80.12099	8/7/2019	Private swamp E of Bulow Co. Park	Charleston	SC	y	1								1 monarch larva; instar not recorded	yes
Y	32.82106	-80.12046	8/7/2019	Private swamp E of Bulow Co. Park	Charleston	SC	y	1								1 monarch larva; instar not recorded	yes
Y	32.82422	-80.12406	8/7/2019	Private swamp E of Bulow Co. Park	Charleston	SC	y	1								1 monarch larva; instar not recorded	yes
Y	32.82428	-80.12437	8/7/2019	Private swamp E of Bulow Co. Park	Charleston	SC	y	1								1 monarch larva; instar not recorded	yes
Y	32.8244	-80.12444	8/7/2019	Private swamp E of Bulow Co. Park	Charleston	SC	y	1								1 monarch larva; instar not recorded	yes
Y	32.82702	-80.13377	8/7/2019	Bulow County Park area	Charleston	SC	y	1								1 monarch larva; instar not recorded	yes
Y	32.8325	-80.14339	8/7/2019	Bulow County Park area	Charleston	SC	y	1								1 monarch larva; instar not recorded	yes
Y	32.82798	-80.13111	8/7/2019	Bulow County Park area	Charleston	SC	y	1								1 monarch larva; instar not recorded	yes
Y	32.82791	-80.13093	8/7/2019	Bulow County Park area	Charleston	SC	y	1								1 monarch larva; instar not recorded	yes
Y	32.82747	-80.12788	8/7/2019	Bulow County Park area	Charleston	SC	y	1								1 monarch larva; instar not recorded	yes
Y	32.82848	-80.12899	8/7/2019	Bulow County Park area	Charleston	SC	y	1								1 monarch larva; instar not recorded	yes
Y	32.82217	-80.12097	8/7/2019	Private swamp E of Bulow Co. Park	Charleston	SC	y	1								1 monarch larva; instar not recorded	yes
Y	32.82374	-80.12302	8/7/2019	Private swamp E of Bulow Co. Park	Charleston	SC	y	1								1 monarch larva; instar not recorded	yes
Y	32.82373	-80.12159	8/10/2019	Private swamp E of Bulow Co. Park	Charleston	SC	y	1								1 monarch larva; instar not recorded	yes
Y	32.82356	-80.12136	8/10/2019	Private swamp E of Bulow Co. Park	Charleston	SC	y	1								1 monarch larva; instar not recorded	yes
Y	32.82793	-80.13093	8/10/2019	Private swamp E of Bulow Co. Park	Charleston	SC	y	1								1 monarch larva; instar not recorded	yes
Y	32.82085	-80.11916	8/10/2019	Private swamp E of Bulow Co. Park	Charleston	SC	y	1								1 monarch larva; instar not recorded	yes
Y	32.82115	-80.11945	8/10/2019	Private swamp E of Bulow Co. Park	Charleston	SC	y	1								1 monarch larva; instar not recorded	yes
Y	32.82103	-80.11949	8/10/2019	Private swamp E of Bulow Co. Park	Charleston	SC	y	1								1 monarch larva; instar not recorded	yes
Y	32.82368	-80.1232	8/10/2019	Private swamp E of Bulow Co. Park	Charleston	SC	y	1								1 monarch larva; instar not recorded	yes
Y	32.8242	-80.12403	8/10/2019	Private swamp E of Bulow Co. Park	Charleston	SC	y	1								1 monarch larva; instar not recorded	yes
Y	32.82601	-80.12501	8/10/2019	Bulow County Park area	Charleston	SC	y	1								1 monarch larva; instar not recorded	yes
Y	32.8274	-80.13464	8/10/2019	Bulow County Park area	Charleston	SC	y	1								1 monarch larva; instar not recorded	yes
Y	32.82787	-80.13528	8/10/2019	Bulow County Park area	Charleston	SC	y	1								1 monarch larva; instar not recorded	yes
Y	32.83084	-80.142	8/10/2019	Bulow County Park area	Charleston	SC	y	1								1 monarch larva; instar not recorded	yes
Y	32.83268	-80.144	8/10/2019	Bulow County Park area	Charleston	SC	y	1								1 monarch larva; instar not recorded	yes
Y	32.8335	-80.14442	8/10/2019	Bulow County Park area	Charleston	SC	y	1								1 monarch larva; instar not recorded	yes
Y	32.83348	-80.144	8/10/2019	Bulow County Park area	Charleston	SC	y	1								1 monarch larva; instar not recorded	yes
Y	32.82447	-80.12347	8/13/2019	Private swamp E of Bulow Co. Park	Charleston	SC	y	1								1 monarch larva; instar not recorded	yes
Y	32.82436	-80.12321	8/13/2019	Private swamp E of Bulow Co. Park	Charleston	SC	y	1								1 monarch larva; instar not recorded	yes
Y	32.8242	-80.12275	8/13/2019	Private swamp E of Bulow Co. Park	Charleston	SC	y	1								1 monarch larva; instar not recorded	yes
Y	32.82412	-80.12216	8/13/2019	Private swamp E of Bulow Co. Park	Charleston	SC	y	1								1 monarch larva; instar not recorded	yes
Y	32.82384	-80.12191	8/13/2019	Private swamp E of Bulow Co. Park	Charleston	SC	y	1								1 monarch larva; instar not recorded	yes
Y	32.82091	-80.11952	8/13/2019	Private swamp E of Bulow Co. Park	Charleston	SC	y	1								1 monarch larva; instar not recorded	yes
Y	32.8205	-80.11902	8/13/2019	Private swamp E of Bulow Co. Park	Charleston	SC	y	1								1 monarch larva; instar not recorded	yes
Y	32.82054	-80.11879	8/13/2019	Private swamp E of Bulow Co. Park	Charleston	SC	y	1								1 monarch larva; instar not recorded	yes
Y	32.82145	-80.12063	8/13/2019	Private swamp E of Bulow Co. Park	Charleston	SC	y	1								1 monarch larva; instar not recorded	yes
Y	32.82789	-80.13086	8/13/2019	Bulow County Park area	Charleston	SC	y	1								1 monarch larva; instar not recorded	yes
Y	32.82791	-80.13096	8/13/2019	Bulow County Park area	Charleston	SC	y	1								1 monarch larva; instar not recorded	yes
Y	32.82723	-80.13129	8/13/2019	Bulow County Park area	Charleston	SC	y	1								1 monarch larva; instar not recorded	yes
Y	32.83321	-80.14383	8/13/2019	Bulow County Park area	Charleston	SC	y	1								1 monarch larva; instar not recorded	yes
Y	32.82934	-80.13958	8/13/2019	Bulow County Park area	Charleston	SC	y	1								1 monarch larva; instar not recorded	yes
Y	32.82923	-80.13923	8/13/2019	Bulow County Park area	Charleston	SC	y	1								1 monarch larva; instar not recorded	yes
Y	32.82484	-80.12515	8/13/2019	Bulow County Park area	Charleston	SC	y	1								1 monarch larva; instar not recorded	yes
Y	32.82753	-80.12967	8/15/2019	Bulow County Park area	Charleston	SC	y	1								1 monarch larva; instar not recorded	yes
Y	32.82399	-80.12218	8/15/2019	Private swamp E of Bulow Co. Park	Charleston	SC	y	1								1 monarch larva; instar not recorded	yes
Y	32.82394	-80.12203	8/15/2019	Private swamp E of Bulow Co. Park	Charleston	SC	y	1								1 monarch larva; instar not recorded	yes
Y	32.8203	-80.11866	8/15/2019	Private swamp E of Bulow Co. Park	Charleston	SC	y	1								1 monarch larva; instar not recorded	yes
Y	32.82336	-80.12229	8/15/2019	Private swamp E of Bulow Co. Park	Charleston	SC	y	1								1 monarch larva; instar not recorded	yes
Y	32.82364	-80.12298	8/15/2019	Private swamp E of Bulow Co. Park	Charleston	SC	y	1								1 monarch larva; instar not recorded	yes
Y	32.82402	-80.12357	8/15/2019	Private swamp E of Bulow Co. Park	Charleston	SC	y	1								1 monarch larva; instar not recorded	yes
Y	32.82381	-80.12167	8/18/2019	Private swamp E of Bulow Co. Park	Charleston	SC	y	1								1 monarch larva; instar not recorded	yes
Y	32.81937	-80.11812	8/18/2019	Private swamp E of Bulow Co. Park	Charleston	SC	y	1								1 monarch larva; instar not recorded	yes
Y	32.81943	-80.11832	8/18/2019	Private swamp E of Bulow Co. Park	Charleston	SC	y	1								1 monarch larva; instar not recorded	yes
Y	32.81897	-80.11798	8/18/2019	Private swamp E of Bulow Co. Park	Charleston	SC	y	1								1 monarch larva; instar not recorded	yes
Y	32.81884	-80.11742	8/18/2019	Private swamp E of Bulow Co. Park	Charleston	SC	y	1								1 monarch larva; instar not recorded	yes
Y	32.81834	-80.11821	8/18/2019	Private swamp E of Bulow Co. Park	Charleston	SC	y	1								1 monarch larva; instar not recorded	yes
Y	32.81824	-80.11819	8/18/2019	Private swamp E of Bulow Co. Park	Charleston	SC	y	1								1 monarch larva; instar not recorded	yes
Y	32.81798	-80.11829	8/18/2019	Private swamp E of Bulow Co. Park	Charleston	SC	y	1								1 monarch larva; instar not recorded	yes
Y	32.81771	-80.11806	8/18/2019	Private swamp E of Bulow Co. Park	Charleston	SC	y	1								1 monarch larva; instar not recorded	yes
Y	32.81739	-80.11853	8/18/2019	Private swamp E of Bulow Co. Park	Charleston	SC	y	1								1 monarch larva; instar not recorded	yes
Y	32.81837	-80.11896	8/18/2019	Private swamp E of Bulow Co. Park	Charleston	SC	y	1								1 monarch larva; instar not recorded	yes
Y	32.81855	-80.11906	8/18/2019	Private swamp E of Bulow Co. Park	Charleston	SC	y	1								1 monarch larva; instar not recorded	yes
Y	32.81861	-80.11937	8/18/2019	Private swamp E of Bulow Co. Park	Charleston	SC	y	1								1 monarch larva; instar not recorded	yes
Y	32.81858	-80.11948	8/18/2019	Private swamp E of Bulow Co. Park	Charleston	SC	y	1								1 monarch larva; instar not recorded	yes
Y	32.81897	-80.11901	8/18/2019	Private swamp E of Bulow Co. Park	Charleston	SC	y	1								1 monarch larva; instar not recorded	yes
Y	32.81934	-80.11903	8/18/2019	Private swamp E of Bulow Co. Park	Charleston	SC	y	1								1 monarch larva; instar not recorded	yes
Y	32.82731	-80.13092	8/18/2019	Bulow County Park area	Charleston	SC	y	1								1 monarch larva; instar not recorded	yes
Y	32.82681	-80.13019	8/18/2019	Bulow County Park area	Charleston	SC	y	1								1 monarch larva; instar not recorded	yes
Y	32.82653	-80.12934	8/18/2019	Bulow County Park area	Charleston	SC	y	1								1 monarch larva; instar not recorded	yes
Y	32.82654	-80.12511	8/18/2019	Bulow County Park area	Charleston	SC	y	1								1 monarch larva; instar not recorded	yes
Y	32.81607	-80.11732	8/18/2019	Private swamp E of Bulow Co. Park	Charleston	SC	y	1								1 monarch larva; instar not recorded	yes
Y	32.82795	-80.13103	8/22/2019	Bulow County Park area	Charleston	SC	y	1								1 monarch larva; instar not recorded	yes
Y	32.82983	-80.13988	8/22/2019	Bulow County Park area	Charleston	SC	y	1								1 monarch larva; instar not recorded	yes
Y	32.82657	-80.12994	8/22/2019	Bulow County Park area	Charleston	SC	y	1								1 monarch larva; instar not recorded	yes
Y	32.82635	-80.12785	8/22/2019	Bulow County Park area	Charleston	SC	y	1								1 monarch larva; instar not recorded	yes
Y	32.82634	-80.12786	8/22/2019	Bulow County Park area	Charleston	SC	y	1								1 monarch larva; instar not recorded	yes
Y	32.82637	-80.12782	8/22/2019	Bulow County Park area	Charleston	SC	y	1								1 monarch larva; instar not recorded	yes
Y	32.82545	-80.12508	8/22/2019	Bulow County Park area	Charleston	SC	y	1								1 monarch larva; instar not recorded	yes
Y	32.82464	-80.12352	8/22/2019	Private swamp E of Bulow Co. Park	Charleston	SC	y	1								1 monarch larva; instar not recorded	yes
Y	32.81689	-80.11761	8/22/2019	Private swamp E of Bulow Co. Park	Charleston	SC	y	1								1 monarch larva; instar not recorded	yes
Y	32.8166	-80.11727	8/22/2019	Private swamp E of Bulow Co. Park	Charleston	SC	y	1								1 monarch larva; instar not recorded	yes
Y	32.82419	-80.1227	8/25/2019	Private swamp E of Bulow Co. Park	Charleston	SC	y	1								1 monarch larva; instar not recorded	yes
Y	32.81758	-80.118	8/25/2019	Private swamp E of Bulow Co. Park	Charleston	SC	y	1								1 monarch larva; instar not recorded	yes
Y	32.81781	-80.11806	8/25/2019	Private swamp E of Bulow Co. Park	Charleston	SC	y	1								1 monarch larva; instar not recorded	yes
Y	32.81638	-80.11801	8/25/2019	Private swamp E of Bulow Co. Park	Charleston	SC	y	1								1 monarch larva; instar not recorded	yes
Y	32.81978	-80.11948	8/27/2019	Private swamp E of Bulow Co. Park	Charleston	SC	y	1								1 monarch larva; instar not recorded	yes
Y	32.82405	-80.1227	8/27/2019	Bulow County Park area	Charleston	SC	y	1								1 monarch larva; instar not recorded	yes
Y	32.82791	-80.1311	8/27/2019	Bulow County Park area	Charleston	SC	y	1								1 monarch larva; instar not recorded	yes
Y	32.82832	-80.13171	8/27/2019	Bulow County Park area	Charleston	SC	y	1								1 monarch larva; instar not recorded	yes
Y	32.82956	-80.14114	8/27/2019	Bulow County Park area	Charleston	SC	y	1								1 monarch larva; instar not recorded	yes
Y	32.83329	-80.14394	8/27/2019	Bulow County Park area	Charleston	SC	y	1								1 monarch larva; instar not recorded	yes
Y	32.83131	-80.14236	8/27/2019	Bulow County Park area	Charleston	SC	y	1								1 monarch larva; instar not recorded	yes
Y	32.82704	-80.1311	8/27/2019	Bulow County Park area	Charleston	SC	y	1								1 monarch larva; instar not recorded	yes
Y	32.82663	-80.1293	8/27/2019	Bulow County Park area	Charleston	SC	y	1								1 monarch larva; instar not recorded	yes
Y	32.82451	-80.12308	9/7/2019	Private swamp E of Bulow Co. Park	Charleston	SC	y	1								1 monarch larva; instar not recorded	yes
Y	32.82423	-80.12264	9/7/2019	Private swamp E of Bulow Co. Park	Charleston	SC	y	1								1 monarch larva; instar not recorded	yes
Y	32.82365	-80.12153	9/7/2019	Private swamp E of Bulow Co. Park	Charleston	SC	y	1								1 monarch larva; instar not recorded	yes
Y	32.82356	-80.12148	9/7/2019	Private swamp E of Bulow Co. Park	Charleston	SC	y	1								1 monarch larva; instar not recorded	yes
Y	32.82344	-80.12112	9/7/2019	Private swamp E of Bulow Co. Park	Charleston	SC	y	1								1 monarch larva; instar not recorded	yes
Y	32.81945	-80.11935	9/7/2019	Private swamp E of Bulow Co. Park	Charleston	SC	y	1								1 monarch larva; instar not recorded	yes
Y	32.82315	-80.12186	9/7/2019	Private swamp E of Bulow Co. Park	Charleston	SC	y	1								1 monarch larva; instar not recorded	yes
Y	32.82365	-80.12303	9/7/2019	Private swamp E of Bulow Co. Park	Charleston	SC	y	1								1 monarch larva; instar not recorded	yes
Y	32.82582	-80.1251	9/11/2019	Bulow County Park area	Charleston	SC	y	1								1 monarch larva; instar not recorded	yes
Y	32.82414	-80.12221	9/11/2019	Private swamp E of Bulow Co. Park	Charleston	SC	y	1								1 monarch larva; instar not recorded	yes
Y	32.82275	-80.12022	9/11/2019	Private swamp E of Bulow Co. Park	Charleston	SC	y	1								1 monarch larva; instar not recorded	yes
Y	32.82506	-80.12501	9/16/2019	Bulow County Park area	Charleston	SC	y	1								1 monarch larva; instar not recorded	yes
Y	32.8257	-80.12508	9/16/2019	Bulow County Park area	Charleston	SC	y	1								1 monarch larva; instar not recorded	yes
Y	32.8258	-80.12571	9/16/2019	Bulow County Park area	Charleston	SC	y	1								1 monarch larva; instar not recorded	yes
Y	32.82794	-80.13085	9/16/2019	Bulow County Park area	Charleston	SC	y	1								1 monarch larva; instar not recorded	yes
Y	32.82726	-80.13269	9/16/2019	Bulow County Park area	Charleston	SC	y	1								1 monarch larva; instar not recorded	yes
Y	32.82824	-80.13669	9/16/2019	Bulow County Park area	Charleston	SC	y	1								1 monarch larva; instar not recorded	yes
Y	32.83253	-80.14349	9/16/2019	Bulow County Park area	Charleston	SC	y	1								1 monarch larva; instar not recorded	yes
Y	32.82473	-80.12389	9/16/2019	Private swamp E of Bulow Co. Park	Charleston	SC	y	1								1 monarch larva; instar not recorded	yes
Y	32.82416	-80.12299	9/16/2019	Private swamp E of Bulow Co. Park	Charleston	SC	y	1								1 monarch larva; instar not recorded	yes
Y	32.82428	-80.12296	9/16/2019	Private swamp E of Bulow Co. Park	Charleston	SC	y	1								1 monarch larva; instar not recorded	yes
Y	32.82363	-80.12142	9/16/2019	Private swamp E of Bulow Co. Park	Charleston	SC	y	1								1 monarch larva; instar not recorded	yes
Y	32.82329	-80.12101	9/16/2019	Private swamp E of Bulow Co. Park	Charleston	SC	y	1								1 monarch larva; instar not recorded	yes
Y	32.82462	-80.12352	9/20/2019	Private swamp E of Bulow Co. Park	Charleston	SC	y	1								1 monarch larva; instar not recorded	yes
Y	32.82355	-80.12137	9/20/2019	Private swamp E of Bulow Co. Park	Charleston	SC	y	1								1 monarch larva; instar not recorded	yes
Y	32.82328	-80.12086	9/20/2019	Private swamp E of Bulow Co. Park	Charleston	SC	y	1								1 monarch larva; instar not recorded	yes
Y	32.82272	-80.12012	9/20/2019	Private swamp E of Bulow Co. Park	Charleston	SC	y	1								1 monarch larva; instar not recorded	yes
Y	32.82262	-80.12006	9/20/2019	Private swamp E of Bulow Co. Park	Charleston	SC	y	1								1 monarch larva; instar not recorded	yes
Y	32.82	-80.11775	9/20/2019	Private swamp E of Bulow Co. Park	Charleston	SC	y	1								1 monarch larva; instar not recorded	yes
Y	32.8188	-80.11732	9/20/2019	Private swamp E of Bulow Co. Park	Charleston	SC	y	1								1 monarch larva; instar not recorded	yes
Y	32.81886	-80.11754	9/20/2019	Private swamp E of Bulow Co. Park	Charleston	SC	y	1								1 monarch larva; instar not recorded	yes
Y	32.81847	-80.11829	9/20/2019	Private swamp E of Bulow Co. Park	Charleston	SC	y	1								1 monarch larva; instar not recorded	yes
Y	32.81839	-80.11818	9/20/2019	Private swamp E of Bulow Co. Park	Charleston	SC	y	1								1 monarch larva; instar not recorded	yes
Y	32.81958	-80.11839	9/20/2019	Private swamp E of Bulow Co. Park	Charleston	SC	y	1								1 monarch larva; instar not recorded	yes
Y	32.81981	-80.11945	9/20/2019	Private swamp E of Bulow Co. Park	Charleston	SC	y	1								1 monarch larva; instar not recorded	yes
Y	32.8237	-80.12296	9/20/2019	Private swamp E of Bulow Co. Park	Charleston	SC	y	1								1 monarch larva; instar not recorded	yes
Y	32.82415	-80.12398	9/20/2019	Private swamp E of Bulow Co. Park	Charleston	SC	y	1								1 monarch larva; instar not recorded	yes
Y	32.82496	-80.12492	9/20/2019	Bulow County Park area	Charleston	SC	y	1								1 monarch larva; instar not recorded	yes
Y	32.82527	-80.12519	9/20/2019	Bulow County Park area	Charleston	SC	y	1								1 monarch larva; instar not recorded	yes
Y	32.82576	-80.1251	9/20/2019	Bulow County Park area	Charleston	SC	y	1								1 monarch larva; instar not recorded	yes
Y	32.82713	-80.13288	9/20/2019	Bulow County Park area	Charleston	SC	y	1								1 monarch larva; instar not recorded	yes
Y	32.82693	-80.13348	9/20/2019	Bulow County Park area	Charleston	SC	y	1								1 monarch larva; instar not recorded	yes
Y	32.82748	-80.13412	9/20/2019	Bulow County Park area	Charleston	SC	y	1								1 monarch larva; instar not recorded	yes
Y	32.82835	-80.13734	9/20/2019	Bulow County Park area	Charleston	SC	y	1								1 monarch larva; instar not recorded	yes
Y	32.83029	-80.14232	9/20/2019	Bulow County Park area	Charleston	SC	y	1								1 monarch larva; instar not recorded	yes
Y	32.83175	-80.1431	9/20/2019	Bulow County Park area	Charleston	SC	y	1								1 monarch larva; instar not recorded	yes
Y	32.82975	-80.13981	9/20/2019	Bulow County Park area	Charleston	SC	y	1								1 monarch larva; instar not recorded	yes
Y	32.82848	-80.13712	9/20/2019	Bulow County Park area	Charleston	SC	y	1								1 monarch larva; instar not recorded	yes
Y	32.82692	-80.12547	9/20/2019	Bulow County Park area	Charleston	SC	y	1								1 monarch larva; instar not recorded	yes
Y	32.82682	-80.12527	9/20/2019	Bulow County Park area	Charleston	SC	y	1								1 monarch larva; instar not recorded	yes
Y	32.82273	-80.12021	9/24/2019	Private swamp E of Bulow Co. Park	Charleston	SC	y	1								1 monarch larva; instar not recorded	yes
Y	32.82095	-80.11951	9/24/2019	Private swamp E of Bulow Co. Park	Charleston	SC	y	1								1 monarch larva; instar not recorded	yes
Y	32.82004	-80.11875	9/24/2019	Private swamp E of Bulow Co. Park	Charleston	SC	y	1								1 monarch larva; instar not recorded	yes
Y	32.81783	-80.11654	9/24/2019	Private swamp E of Bulow Co. Park	Charleston	SC	y	1								1 monarch larva; instar not recorded	yes
Y	32.81772	-80.11646	9/24/2019	Private swamp E of Bulow Co. Park	Charleston	SC	y	1								1 monarch larva; instar not recorded	yes
Y	32.8174	-80.11787	9/24/2019	Private swamp E of Bulow Co. Park	Charleston	SC	y	1								1 monarch larva; instar not recorded	yes
Y	32.81883	-80.11824	9/24/2019	Private swamp E of Bulow Co. Park	Charleston	SC	y	1								1 monarch larva; instar not recorded	yes
Y	32.8195	-80.11823	9/24/2019	Private swamp E of Bulow Co. Park	Charleston	SC	y	1								1 monarch larva; instar not recorded	yes
Y	32.81957	-80.11826	9/24/2019	Private swamp E of Bulow Co. Park	Charleston	SC	y	1								1 monarch larva; instar not recorded	yes
Y	32.82126	-80.12	9/24/2019	Private swamp E of Bulow Co. Park	Charleston	SC	y	1								1 monarch larva; instar not recorded	yes
Y	32.82373	-80.12302	9/24/2019	Private swamp E of Bulow Co. Park	Charleston	SC	y	1								1 monarch larva; instar not recorded	yes
Y	32.82428	-80.12441	9/24/2019	Private swamp E of Bulow Co. Park	Charleston	SC	y	1								1 monarch larva; instar not recorded	yes
Y	32.82541	-80.12581	9/24/2019	Bulow County Park area	Charleston	SC	y	1								1 monarch larva; instar not recorded	yes
Y	32.82761	-80.12976	9/24/2019	Bulow County Park area	Charleston	SC	y	1								1 monarch larva; instar not recorded	yes
Y	32.8274	-80.13223	9/24/2019	Bulow County Park area	Charleston	SC	y	1								1 monarch larva; instar not recorded	yes
Y	32.82692	-80.13348	9/24/2019	Bulow County Park area	Charleston	SC	y	1								1 monarch larva; instar not recorded	yes
Y	32.82812	-80.13666	9/24/2019	Bulow County Park area	Charleston	SC	y	1								1 monarch larva; instar not recorded	yes
Y	32.83239	-80.14374	9/24/2019	Bulow County Park area	Charleston	SC	y	1								1 monarch larva; instar not recorded	yes
Y	32.83107	-80.14169	9/24/2019	Bulow County Park area	Charleston	SC	y	1								1 monarch larva; instar not recorded	yes
Y	32.82467	-80.1236	9/27/2019	Private swamp E of Bulow Co. Park	Charleston	SC	y	1								1 monarch larva; instar not recorded	yes
Y	32.82455	-80.12344	9/27/2019	Private swamp E of Bulow Co. Park	Charleston	SC	y	1								1 monarch larva; instar not recorded	yes
Y	32.82415	-80.12263	9/27/2019	Private swamp E of Bulow Co. Park	Charleston	SC	y	1								1 monarch larva; instar not recorded	yes
Y	32.81594	-80.11714	9/27/2019	Private swamp E of Bulow Co. Park	Charleston	SC	y	1								1 monarch larva; instar not recorded	yes
Y	32.82264	-80.12099	9/27/2019	Private swamp E of Bulow Co. Park	Charleston	SC	y	1								1 monarch larva; instar not recorded	yes
Y	32.82372	-80.12309	9/27/2019	Private swamp E of Bulow Co. Park	Charleston	SC	y	1								1 monarch larva; instar not recorded	yes
Y	32.82381	-80.12328	9/27/2019	Private swamp E of Bulow Co. Park	Charleston	SC	y	1								1 monarch larva; instar not recorded	yes
Y	32.82421	-80.12394	9/27/2019	Private swamp E of Bulow Co. Park	Charleston	SC	y	1								1 monarch larva; instar not recorded	yes
Y	32.82676	-80.12589	9/27/2019	Bulow County Park area	Charleston	SC	y	1								1 monarch larva; instar not recorded	yes
Y	32.82805	-80.13154	9/27/2019	Bulow County Park area	Charleston	SC	y	1								1 monarch larva; instar not recorded	yes
Y	32.82717	-80.13283	9/27/2019	Bulow County Park area	Charleston	SC	y	1								1 monarch larva; instar not recorded	yes
Y	32.8274	-80.13408	9/27/2019	Bulow County Park area	Charleston	SC	y	1								1 monarch larva; instar not recorded	yes
Y	32.82743	-80.13461	9/27/2019	Bulow County Park area	Charleston	SC	y	1								1 monarch larva; instar not recorded	yes
Y	32.82754	-80.13482	9/27/2019	Bulow County Park area	Charleston	SC	y	1								1 monarch larva; instar not recorded	yes
Y	32.82936	-80.14002	9/27/2019	Bulow County Park area	Charleston	SC	y	1								1 monarch larva; instar not recorded	yes
Y	32.83125	-80.14194	9/27/2019	Bulow County Park area	Charleston	SC	y	1								1 monarch larva; instar not recorded	yes
Y	32.8307	-80.14055	9/27/2019	Bulow County Park area	Charleston	SC	y	1								1 monarch larva; instar not recorded	yes
Y	32.82784	-80.13458	9/27/2019	Bulow County Park area	Charleston	SC	y	1								1 monarch larva; instar not recorded	yes
Y	32.82736	-80.13164	9/27/2019	Bulow County Park area	Charleston	SC	y	1								1 monarch larva; instar not recorded	yes
Y	32.82439	-80.12354	10/1/2019	Private swamp E of Bulow Co. Park	Charleston	SC	y	1								1 monarch larva; instar not recorded	yes
Y	32.82446	-80.12324	10/1/2019	Private swamp E of Bulow Co. Park	Charleston	SC	y	1								1 monarch larva; instar not recorded	yes
Y	32.82372	-80.12309	10/1/2019	Private swamp E of Bulow Co. Park	Charleston	SC	y	1								1 monarch larva; instar not recorded	yes
Y	32.81456	-80.11629	10/1/2019	Private swamp E of Bulow Co. Park	Charleston	SC	y	1								1 monarch larva; instar not recorded	yes
Y	32.82603	-80.12502	10/1/2019	Bulow County Park area	Charleston	SC	y	1								1 monarch larva; instar not recorded	yes
Y	32.82754	-80.12851	10/1/2019	Bulow County Park area	Charleston	SC	y	1								1 monarch larva; instar not recorded	yes
Y	32.82752	-80.12864	10/1/2019	Bulow County Park area	Charleston	SC	y	1								1 monarch larva; instar not recorded	yes
Y	32.82927	-80.13987	10/1/2019	Bulow County Park area	Charleston	SC	y	1								1 monarch larva; instar not recorded	yes
Y	32.83027	-80.14247	10/1/2019	Bulow County Park area	Charleston	SC	y	1								1 monarch larva; instar not recorded	yes
Y	32.83176	-80.14308	10/1/2019	Bulow County Park area	Charleston	SC	y	1								1 monarch larva; instar not recorded	yes
Y	32.83229	-80.14352	10/1/2019	Bulow County Park area	Charleston	SC	y	1								1 monarch larva; instar not recorded	yes
Y	32.83068	-80.14107	10/1/2019	Bulow County Park area	Charleston	SC	y	1								1 monarch larva; instar not recorded	yes
Y	32.83047	-80.14082	10/1/2019	Bulow County Park area	Charleston	SC	y	1								1 monarch larva; instar not recorded	yes
Y	32.82618	-80.12713	10/1/2019	Bulow County Park area	Charleston	SC	y	1								1 monarch larva; instar not recorded	yes
Y	32.82618	-80.12713	10/1/2019	Bulow County Park area	Charleston	SC	y	1								1 monarch larva; instar not recorded	yes
Y	32.82499	-80.12481	10/4/2019	Bulow County Park area	Charleston	SC	y	1								1 monarch larva; instar not recorded	yes
Y	32.82359	-80.12146	10/4/2019	Private swamp E of Bulow Co. Park	Charleston	SC	y	1								1 monarch larva; instar not recorded	yes
Y	32.82843	-80.12962	10/4/2019	Bulow County Park area	Charleston	SC	y	1								1 monarch larva; instar not recorded	yes
Y	32.82461	-80.12371	10/8/2019	Private swamp E of Bulow Co. Park	Charleston	SC	y	1								1 monarch larva; instar not recorded	yes
Y	32.8246	-80.12374	11/13/2019	Private swamp E of Bulow Co. Park	Charleston	SC	y	1								1 monarch larva; instar not recorded	yes
Y	32.8235	-80.12135	11/13/2019	Private swamp E of Bulow Co. Park	Charleston	SC	y	1								1 monarch larva; instar not recorded	yes
Y	32.82171	-80.12027	11/13/2019	Private swamp E of Bulow Co. Park	Charleston	SC	y	1								1 monarch larva; instar not recorded	yes
Y	32.82147	-80.12039	11/13/2019	Private swamp E of Bulow Co. Park	Charleston	SC	y	1								1 monarch larva; instar not recorded	yes
Y	32.82149	-80.12029	11/13/2019	Private swamp E of Bulow Co. Park	Charleston	SC	y	1								1 monarch larva; instar not recorded	yes
Y	32.82124	-80.11993	11/13/2019	Private swamp E of Bulow Co. Park	Charleston	SC	y	1								1 monarch larva; instar not recorded	yes
Y	32.82106	-80.11998	11/13/2019	Private swamp E of Bulow Co. Park	Charleston	SC	y	1								1 monarch larva; instar not recorded	yes
Y	32.82009	-80.1188	11/13/2019	Private swamp E of Bulow Co. Park	Charleston	SC	y	1								1 monarch larva; instar not recorded	yes
Y	32.82407	-80.12379	11/13/2019	Private swamp E of Bulow Co. Park	Charleston	SC	y	1								1 monarch larva; instar not recorded	yes
Y	32.82506	-80.12505	11/13/2019	Bulow County Park area	Charleston	SC	y	1								1 monarch larva; instar not recorded	yes
Y	32.8251	-80.12509	11/13/2019	Bulow County Park area	Charleston	SC	y	1								1 monarch larva; instar not recorded	yes
Y	32.8258	-80.12572	11/13/2019	Bulow County Park area	Charleston	SC	y	1								1 monarch larva; instar not recorded	yes
Y	32.82719	-80.12634	11/13/2019	Bulow County Park area	Charleston	SC	y	1								1 monarch larva; instar not recorded	yes
Y	32.82583	-80.12508	11/13/2019	Bulow County Park area	Charleston	SC	y	1								1 monarch larva; instar not recorded	yes
Y	32.8213	-80.11998	11/20/2019	Private swamp E of Bulow Co. Park	Charleston	SC	y	1								1 monarch larva; instar not recorded	yes
Y	32.82573	-80.12572	11/20/2019	Bulow County Park area	Charleston	SC	y	1								1 monarch larva; instar not recorded	yes
Y	32.82586	-80.12569	11/20/2019	Bulow County Park area	Charleston	SC	y	1								1 monarch larva; instar not recorded	yes
Y	32.8273	-80.12753	11/20/2019	Bulow County Park area	Charleston	SC	y	1								1 monarch larva; instar not recorded	yes
Y	32.82436	-80.12318	11/27/2019	Private swamp E of Bulow Co. Park	Charleston	SC	y	1								1 monarch larva; instar not recorded	yes
Y	32.82447	-80.12354	11/27/2019	Private swamp E of Bulow Co. Park	Charleston	SC	y	1								1 monarch larva; instar not recorded	yes
Y	32.82579	-80.12514	11/27/2019	Bulow County Park area	Charleston	SC	y	1								1 monarch larva; instar not recorded	yes
Y	32.82689	-80.12612	11/27/2019	Bulow County Park area	Charleston	SC	y	1								1 monarch larva; instar not recorded	yes
Y	32.82544	-80.12579	11/27/2019	Bulow County Park area	Charleston	SC	y	1								1 monarch larva; instar not recorded	yes
Y	32.82132	-80.12005	11/27/2019	Private swamp E of Bulow Co. Park	Charleston	SC	y	1								1 monarch larva; instar not recorded	yes
Y	32.82426	-80.12391	12/7/2019	Private swamp E of Bulow Co. Park	Charleston	SC	y	1								1 monarch larva; instar not recorded	yes
Y	32.82281	-80.12032	12/7/2019	Private swamp E of Bulow Co. Park	Charleston	SC	y	1								1 monarch larva; instar not recorded	yes
Y	32.82591	-80.12505	12/7/2019	Bulow County Park area	Charleston	SC	y	1								1 monarch larva; instar not recorded	yes
Y	32.82708	-80.13309	12/7/2019	Bulow County Park area	Charleston	SC	y	1								1 monarch larva; instar not recorded	yes
Y	32.80612	-80.12016	12/12/2019	Bear Swamp	Charleston	SC	y	1								1 monarch larva; instar not recorded	yes
Y	32.80635	-80.12002	12/12/2019	Bear Swamp	Charleston	SC	y	1								1 monarch larva; instar not recorded	yes
Y	32.80671	-80.11987	12/12/2019	Bear Swamp	Charleston	SC	y	1								1 monarch larva; instar not recorded	yes
Y	32.80682	-80.1198	12/12/2019	Bear Swamp	Charleston	SC	y	1								1 monarch larva; instar not recorded	yes
Y	32.80704	-80.11961	12/12/2019	Bear Swamp	Charleston	SC	y	1								1 monarch larva; instar not recorded	yes
Y	32.80746	-80.11962	12/12/2019	Bear Swamp	Charleston	SC	y	1								1 monarch larva; instar not recorded	yes
Y	32.80595	-80.11935	12/12/2019	Bear Swamp	Charleston	SC	y	1								1 monarch larva; instar not recorded	yes
Y	32.80597	-80.11954	12/12/2019	Bear Swamp	Charleston	SC	y	1								1 monarch larva; instar not recorded	yes
Y	32.82438	-80.12314	12/24/2019	Private swamp E of Bulow Co. Park	Charleston	SC	y	1								1 monarch larva; instar not recorded	yes
Y	32.82143	-80.12003	11/20/2019	Private swamp E of Bulow Co. Park	Charleston	SC	y	1							1	1 monarch larva (instar not recorded) & 1 monarch chrysalis	yes
Y	32.82364	-80.12173	11/13/2019	Private swamp E of Bulow Co. Park	Charleston	SC	y	1						1		1 monarch larva (instar not recorded) & 1 monarch ovum	yes
Y	32.80652	-80.11986	12/12/2019	Bear Swamp	Charleston	SC	y	1	1							1 monarch larva (1st instar)	yes
Y	32.8069	-80.1197	12/12/2019	Bear Swamp	Charleston	SC	y	1	1							1 monarch larva (1st instar)	yes
Y	32.80699	-80.12013	12/12/2019	Bear Swamp	Charleston	SC	y	1	1							1 monarch larva (1st instar)	yes
Y	32.80598	-80.11982	12/12/2019	Bear Swamp	Charleston	SC	y	1	1							1 monarch larva (1st instar)	yes
Y	32.8058	-80.11929	12/12/2019	Bear Swamp	Charleston	SC	y	1	1							1 monarch larva (1st instar)	yes
Y	32.82354	-80.12143	12/12/2019	Private swamp E of Bulow Co. Park	Charleston	SC	y	1	1							1 monarch larva (1st instar)	yes
Y	32.82424	-80.1241	12/12/2019	Private swamp E of Bulow Co. Park	Charleston	SC	y	1	1							1 monarch larva (1st instar)	yes
Y	32.80739	-80.11954	12/20/2019	Bear Swamp	Charleston	SC	y	1	1							1 monarch larva (1st instar)	yes
Y	32.82568	-80.12582	12/28/2019	Bulow County Park area	Charleston	SC	y	1	1							1 monarch larva (1st instar)	yes
Y	32.80752	-80.11987	2/12/2020	Bear Swamp	Charleston	SC	y	1	1							1 monarch larva (1st instar)	yes
Y	32.8076	-80.11969	2/12/2020	Bear Swamp	Charleston	SC	y	1	1							1 monarch larva (1st instar)	yes
Y	32.80671	-80.11979	2/12/2020	Bear Swamp	Charleston	SC	y	1	1							1 monarch larva (1st instar)	yes
Y	32.80653	-80.11984	2/12/2020	Bear Swamp	Charleston	SC	y	1	1							1 monarch larva (1st instar)	yes
Y	32.80641	-80.11977	2/12/2020	Bear Swamp	Charleston	SC	y	1	1							1 monarch larva (1st instar)	yes
Y	32.8062	-80.11933	2/12/2020	Bear Swamp	Charleston	SC	y	1	1							1 monarch larva (1st instar)	yes
Y	32.80614	-80.11932	2/12/2020	Bear Swamp	Charleston	SC	y	1	1							1 monarch larva (1st instar)	yes
Y	32.80604	-80.11937	2/12/2020	Bear Swamp	Charleston	SC	y	1	1							1 monarch larva (1st instar)	yes
Y	32.80601	-80.11932	2/12/2020	Bear Swamp	Charleston	SC	y	1	1							1 monarch larva (1st instar)	yes
Y	32.80598	-80.11928	2/12/2020	Bear Swamp	Charleston	SC	y	1	1							1 monarch larva (1st instar)	yes
Y	32.80596	-80.11919	2/12/2020	Bear Swamp	Charleston	SC	y	1	1							1 monarch larva (1st instar)	yes
Y	32.80599	-80.11911	2/12/2020	Bear Swamp	Charleston	SC	y	1	1							1 monarch larva (1st instar)	yes
Y	32.80605	-80.11974	2/15/2020	Bear Swamp	Charleston	SC	y	1	1							1 monarch larva (1st instar)	yes
Y	32.80495	-80.11894	2/19/2020	Bear Swamp	Charleston	SC	y	1	1							1 monarch larva (1st instar)	yes
Y	32.8048	-80.11903	2/19/2020	Bear Swamp	Charleston	SC	y	1	1							1 monarch larva (1st instar)	yes
Y	32.80706	-80.12029	2/19/2020	Bear Swamp	Charleston	SC	y	1	1							1 monarch larva (1st instar)	yes
Y	32.8069	-80.12025	2/19/2020	Bear Swamp	Charleston	SC	y	1	1							1 monarch larva (1st instar)	yes
Y	32.80727	-80.12009	2/19/2020	Bear Swamp	Charleston	SC	y	1	1							1 monarch larva (1st instar)	yes
Y	32.80587	-80.11916	12/20/2019	Bear Swamp	Charleston	SC	y	1		1						1 monarch larva (2nd instar)	yes
Y	32.80515	-80.11939	12/20/2019	Bear Swamp	Charleston	SC	y	1		1						1 monarch larva (2nd instar)	yes
Y	32.80532	-80.12016	12/20/2019	Bear Swamp	Charleston	SC	y	1		1						1 monarch larva (2nd instar)	yes
Y	32.8068	-80.1203	12/20/2019	Bear Swamp	Charleston	SC	y	1		1						1 monarch larva (2nd instar)	yes
Y	32.82542	-80.12575	12/20/2019	Bulow County Park area	Charleston	SC	y	1		1						1 monarch larva (2nd instar)	yes
Y	32.80628	-80.11932	2/12/2020	Bear Swamp	Charleston	SC	y	1		1						1 monarch larva (2nd instar)	yes
Y	32.80637	-80.11991	2/15/2020	Bear Swamp	Charleston	SC	y	1		1						1 monarch larva (2nd instar)	yes
Y	32.80977	-80.11839	2/26/2020	Bear Swamp	Charleston	SC	y	1		1						1 monarch larva (2nd instar)	yes
Y	32.80731	-80.11977	12/20/2019	Bear Swamp	Charleston	SC	y	1		1						1 monarch larva (2nd instar; dead?)	yes
Y	32.80822	-80.11855	12/20/2019	Bear Swamp	Charleston	SC	y	1			1					1 monarch larva (3rd instar)	yes
Y	32.80595	-80.11935	12/24/2019	Bear Swamp	Charleston	SC	y	1			1					1 monarch larva (3rd instar)	yes
Y	32.82684	-80.12647	5/27/2020	Bulow County Park area	Charleston	SC	y	1			1					1 monarch larva (3rd instar)	yes
Y	32.80647	-80.11951	12/20/2019	Bear Swamp	Charleston	SC	y	1			1					1 monarch larva (3rdh instar)	yes
Y	32.80731	-80.11977	12/20/2019	Bear Swamp	Charleston	SC	y	1				1				1 monarch larva (4th instar)	yes
Y	32.83014	-80.13976	9/27/2019	Bulow County Park area	Charleston	SC	y	1								1 monarch larva (dead - hanging limp)	yes
Y	32.82655	-80.12612	10/16/2018	Bulow County Park area	Charleston	SC	y	1			1					1 Monarch larva, 3rd instar (photos taken)	yes
Y	32.82537	-80.1256	10/16/2018	Bulow County Park area	Charleston	SC	y	1				1				1 Monarch larva, 4th instar	yes
Y	32.82528	-80.12543	10/16/2018	Bulow County Park area	Charleston	SC	y	1					1			1 Monarch larva, 5th instar	yes
Y	32.8269	-80.13321	11/20/2019	Bulow County Park area	Charleston	SC	n							1		1 monarch ova	yes
Y	32.82106	-80.11927	12/24/2019	Private swamp E of Bulow Co. Park	Charleston	SC	n							1		1 monarch ovum	yes
Y	32.82631	-80.12492	2/5/2020	Bulow County Park area	Charleston	SC	n							1		1 monarch ovum	yes
Y	32.80592	-80.11936	2/15/2020	Bear Swamp	Charleston	SC	y	13								instar of larvae not recorded (most 1st instar)	yes
Y	32.80653	-80.11975	12/20/2019	Bear Swamp	Charleston	SC	n							2		2 monarch eggs	yes
Y	32.80713	-80.11993	12/20/2019	Bear Swamp	Charleston	SC	n							2		2 monarch eggs	yes
Y	32.82288	-80.12038	8/7/2019	Private swamp E of Bulow Co. Park	Charleston	SC	y	2								instar of larvae not recorded	yes
Y	32.82648	-80.12516	8/7/2019	Bulow County Park area	Charleston	SC	y	2								instar of larvae not recorded	yes
Y	32.82748	-80.12917	8/7/2019	Bulow County Park area	Charleston	SC	y	2								instar of larvae not recorded	yes
Y	32.82739	-80.13461	8/7/2019	Bulow County Park area	Charleston	SC	y	2								instar of larvae not recorded	yes
Y	32.8241	-80.12259	8/7/2019	Private swamp E of Bulow Co. Park	Charleston	SC	y	2								instar of larvae not recorded	yes
Y	32.82757	-80.13162	8/10/2019	Bulow County Park area	Charleston	SC	y	2								instar of larvae not recorded	yes
Y	32.82704	-80.13361	8/10/2019	Bulow County Park area	Charleston	SC	y	2								instar of larvae not recorded	yes
Y	32.82793	-80.13093	8/10/2019	Bulow County Park area	Charleston	SC	y	2								instar of larvae not recorded	yes
Y	32.8267	-80.12553	8/10/2019	Bulow County Park area	Charleston	SC	y	2								instar of larvae not recorded	yes
Y	32.82369	-80.12172	8/13/2019	Private swamp E of Bulow Co. Park	Charleston	SC	y	2								instar of larvae not recorded	yes
Y	32.82332	-80.12089	8/13/2019	Private swamp E of Bulow Co. Park	Charleston	SC	y	2								instar of larvae not recorded	yes
Y	32.8228	-80.12024	8/13/2019	Private swamp E of Bulow Co. Park	Charleston	SC	y	2								instar of larvae not recorded	yes
Y	32.82436	-80.12433	8/15/2019	Private swamp E of Bulow Co. Park	Charleston	SC	y	2								instar of larvae not recorded	yes
Y	32.82307	-80.12089	8/18/2019	Private swamp E of Bulow Co. Park	Charleston	SC	y	2								instar of larvae not recorded	yes
Y	32.82266	-80.12041	8/18/2019	Private swamp E of Bulow Co. Park	Charleston	SC	y	2								instar of larvae not recorded	yes
Y	32.8189	-80.11784	8/18/2019	Private swamp E of Bulow Co. Park	Charleston	SC	y	2								instar of larvae not recorded	yes
Y	32.81717	-80.11815	8/18/2019	Private swamp E of Bulow Co. Park	Charleston	SC	y	2								instar of larvae not recorded	yes
Y	32.81877	-80.11919	8/18/2019	Private swamp E of Bulow Co. Park	Charleston	SC	y	2								instar of larvae not recorded	yes
Y	32.82736	-80.13151	8/18/2019	Bulow County Park area	Charleston	SC	y	2								instar of larvae not recorded	yes
Y	32.82741	-80.13174	8/22/2019	Bulow County Park area	Charleston	SC	y	2								instar of larvae not recorded	yes
Y	32.82954	-80.14098	8/22/2019	Bulow County Park area	Charleston	SC	y	2								instar of larvae not recorded	yes
Y	32.81584	-80.11713	8/22/2019	Private swamp E of Bulow Co. Park	Charleston	SC	y	2								instar of larvae not recorded	yes
Y	32.82408	-80.12257	9/16/2019	Private swamp E of Bulow Co. Park	Charleston	SC	y	2								instar of larvae not recorded	yes
Y	32.82375	-80.12331	9/16/2019	Private swamp E of Bulow Co. Park	Charleston	SC	y	2								instar of larvae not recorded	yes
Y	32.82473	-80.12356	9/20/2019	Private swamp E of Bulow Co. Park	Charleston	SC	y	2								instar of larvae not recorded	yes
Y	32.82369	-80.12152	9/20/2019	Private swamp E of Bulow Co. Park	Charleston	SC	y	2								instar of larvae not recorded	yes
Y	32.8233	-80.12101	9/20/2019	Private swamp E of Bulow Co. Park	Charleston	SC	y	2								instar of larvae not recorded	yes
Y	32.82294	-80.1203	9/20/2019	Private swamp E of Bulow Co. Park	Charleston	SC	y	2								instar of larvae not recorded	yes
Y	32.82376	-80.12326	9/20/2019	Private swamp E of Bulow Co. Park	Charleston	SC	y	2								instar of larvae not recorded	yes
Y	32.83086	-80.14274	9/20/2019	Bulow County Park area	Charleston	SC	y	2								instar of larvae not recorded	yes
Y	32.81778	-80.11628	9/24/2019	Private swamp E of Bulow Co. Park	Charleston	SC	y	2								instar of larvae not recorded	yes
Y	32.81735	-80.11572	9/24/2019	Private swamp E of Bulow Co. Park	Charleston	SC	y	2								instar of larvae not recorded	yes
Y	32.82176	-80.12037	9/24/2019	Private swamp E of Bulow Co. Park	Charleston	SC	y	2								instar of larvae not recorded	yes
Y	32.8237	-80.12313	9/24/2019	Private swamp E of Bulow Co. Park	Charleston	SC	y	2								instar of larvae not recorded	yes
Y	32.82426	-80.12411	9/24/2019	Private swamp E of Bulow Co. Park	Charleston	SC	y	2								instar of larvae not recorded	yes
Y	32.83223	-80.14349	9/24/2019	Bulow County Park area	Charleston	SC	y	2								instar of larvae not recorded	yes
Y	32.833	-80.14355	9/24/2019	Bulow County Park area	Charleston	SC	y	2								instar of larvae not recorded	yes
Y	32.82765	-80.13479	9/24/2019	Bulow County Park area	Charleston	SC	y	2								instar of larvae not recorded	yes
Y	32.82765	-80.13479	9/24/2019	Bulow County Park area	Charleston	SC	y	2								instar of larvae not recorded	yes
Y	32.82365	-80.12159	9/27/2019	Private swamp E of Bulow Co. Park	Charleston	SC	y	2								instar of larvae not recorded	yes
Y	32.82355	-80.12141	9/27/2019	Private swamp E of Bulow Co. Park	Charleston	SC	y	2								instar of larvae not recorded	yes
Y	32.82281	-80.12016	9/27/2019	Private swamp E of Bulow Co. Park	Charleston	SC	y	2								instar of larvae not recorded	yes
Y	32.82042	-80.11913	9/27/2019	Private swamp E of Bulow Co. Park	Charleston	SC	y	2								instar of larvae not recorded	yes
Y	32.81959	-80.11829	9/27/2019	Private swamp E of Bulow Co. Park	Charleston	SC	y	2								instar of larvae not recorded	yes
Y	32.8163	-80.11733	9/27/2019	Private swamp E of Bulow Co. Park	Charleston	SC	y	2								instar of larvae not recorded	yes
Y	32.81758	-80.11871	9/27/2019	Private swamp E of Bulow Co. Park	Charleston	SC	y	2								instar of larvae not recorded	yes
Y	32.82208	-80.1207	9/27/2019	Private swamp E of Bulow Co. Park	Charleston	SC	y	2								instar of larvae not recorded	yes
Y	32.82796	-80.13097	9/27/2019	Bulow County Park area	Charleston	SC	y	2								instar of larvae not recorded	yes
Y	32.82725	-80.13381	9/27/2019	Bulow County Park area	Charleston	SC	y	2								instar of larvae not recorded	yes
Y	32.83225	-80.14351	9/27/2019	Bulow County Park area	Charleston	SC	y	2								instar of larvae not recorded	yes
Y	32.83268	-80.14396	9/27/2019	Bulow County Park area	Charleston	SC	y	2								instar of larvae not recorded	yes
Y	32.82493	-80.12477	10/1/2019	Bulow County Park area	Charleston	SC	y	2								instar of larvae not recorded	yes
Y	32.82492	-80.12478	10/8/2019	Bulow County Park area	Charleston	SC	y	2								instar of larvae not recorded	yes
Y	32.82341	-80.1211	11/13/2019	Private swamp E of Bulow Co. Park	Charleston	SC	y	2								instar of larvae not recorded	yes
Y	32.82173	-80.12032	11/13/2019	Private swamp E of Bulow Co. Park	Charleston	SC	y	2								instar of larvae not recorded	yes
Y	32.82164	-80.12028	11/13/2019	Private swamp E of Bulow Co. Park	Charleston	SC	y	2								instar of larvae not recorded	yes
Y	32.82138	-80.12004	11/13/2019	Private swamp E of Bulow Co. Park	Charleston	SC	y	2								instar of larvae not recorded	yes
Y	32.82598	-80.12502	11/13/2019	Bulow County Park area	Charleston	SC	y	2								instar of larvae not recorded	yes
Y	32.82587	-80.12504	11/27/2019	Bulow County Park area	Charleston	SC	y	2								instar of larvae not recorded	yes
Y	32.82729	-80.12757	12/7/2019	Bulow County Park area	Charleston	SC	y	2								instar of larvae not recorded	yes
Y	32.82689	-80.13319	12/7/2019	Bulow County Park area	Charleston	SC	y	2								instar of larvae not recorded	yes
Y	32.80653	-80.11983	12/12/2019	Bear Swamp	Charleston	SC	y	2								instar of larvae not recorded	yes
Y	32.80588	-80.11928	12/12/2019	Bear Swamp	Charleston	SC	y	2								instar of larvae not recorded	yes
Y	32.82331	-80.12112	12/24/2019	Private swamp E of Bulow Co. Park	Charleston	SC	y	2								instar of larvae not recorded	yes
Y	32.80696	-80.12035	12/12/2019	Bear Swamp	Charleston	SC	y	2	1							2nd monarch larvae instar not noted	yes
Y	32.80596	-80.11893	12/12/2019	Bear Swamp	Charleston	SC	y	2	1							2nd monarch larvae instar not noted	yes
Y	32.80634	-80.11979	2/15/2020	Bear Swamp	Charleston	SC	y	2	1							2nd monarch larvae instar not noted	yes
Y	32.80567	-80.11864	2/19/2020	Bear Swamp	Charleston	SC	y	2	2								yes
Y	32.80693	-80.12038	2/19/2020	Bear Swamp	Charleston	SC	y	2	2								yes
Y	32.80648	-80.1198	2/15/2020	Bear Swamp	Charleston	SC	y	2	2							larvae dead	yes
Y	32.82586	-80.12509	12/20/2019	Bulow County Park area	Charleston	SC	y	2		1		1					yes
Y	32.80643	-80.11939	2/15/2020	Bear Swamp	Charleston	SC	y	2		1	1					larvae dead	yes
Y	32.80613	-80.12032	12/20/2019	Bear Swamp	Charleston	SC	y	2	1	1							yes
Y	32.80575	-80.11969	12/12/2019	Bear Swamp	Charleston	SC	y	2	2								yes
Y	32.80612	-80.11951	12/12/2019	Bear Swamp	Charleston	SC	y	2	2								yes
Y	32.82602	-80.12565	2/5/2020	Bulow County Park area	Charleston	SC	n							2			yes
Y	32.82466	-80.12364	8/7/2019	Private swamp E of Bulow Co. Park	Charleston	SC	y	3								instar of larvae not recorded	yes
Y	32.82447	-80.12325	8/7/2019	Private swamp E of Bulow Co. Park	Charleston	SC	y	3								instar of larvae not recorded	yes
Y	32.82419	-80.12259	8/7/2019	Private swamp E of Bulow Co. Park	Charleston	SC	y	3								instar of larvae not recorded	yes
Y	32.8233	-80.1209	8/7/2019	Private swamp E of Bulow Co. Park	Charleston	SC	y	3								instar of larvae not recorded	yes
Y	32.82702	-80.13383	8/10/2019	Bulow County Park area	Charleston	SC	y	3								instar of larvae not recorded	yes
Y	32.82836	-80.13181	8/13/2019	Bulow County Park area	Charleston	SC	y	3								instar of larvae not recorded	yes
Y	32.81757	-80.11861	8/18/2019	Private swamp E of Bulow Co. Park	Charleston	SC	y	3								instar of larvae not recorded	yes
Y	32.82777	-80.12957	8/22/2019	Bulow County Park area	Charleston	SC	y	3								instar of larvae not recorded	yes
Y	32.81617	-80.11734	8/22/2019	Private swamp E of Bulow Co. Park	Charleston	SC	y	3								instar of larvae not recorded	yes
Y	32.83226	-80.14354	8/27/2019	Bulow County Park area	Charleston	SC	y	3								instar of larvae not recorded	yes
Y	32.82497	-80.12496	9/11/2019	Bulow County Park area	Charleston	SC	y	3								instar of larvae not recorded	yes
Y	32.82472	-80.12407	9/16/2019	Private swamp E of Bulow Co. Park	Charleston	SC	y	3								instar of larvae not recorded	yes
Y	32.82362	-80.1217	9/20/2019	Private swamp E of Bulow Co. Park	Charleston	SC	y	3								instar of larvae not recorded	yes
Y	32.82362	-80.12149	9/20/2019	Private swamp E of Bulow Co. Park	Charleston	SC	y	3								instar of larvae not recorded	yes
Y	32.82137	-80.11941	9/20/2019	Private swamp E of Bulow Co. Park	Charleston	SC	y	3								instar of larvae not recorded	yes
Y	32.81888	-80.11761	9/20/2019	Private swamp E of Bulow Co. Park	Charleston	SC	y	3								instar of larvae not recorded	yes
Y	32.81853	-80.11831	9/20/2019	Private swamp E of Bulow Co. Park	Charleston	SC	y	3								instar of larvae not recorded	yes
Y	32.81967	-80.11922	9/20/2019	Private swamp E of Bulow Co. Park	Charleston	SC	y	3								instar of larvae not recorded	yes
Y	32.82753	-80.12975	9/20/2019	Bulow County Park area	Charleston	SC	y	3								instar of larvae not recorded	yes
Y	32.831	-80.14172	9/20/2019	Bulow County Park area	Charleston	SC	y	3								instar of larvae not recorded	yes
Y	32.82371	-80.12186	9/24/2019	Private swamp E of Bulow Co. Park	Charleston	SC	y	3								instar of larvae not recorded	yes
Y	32.81858	-80.11824	9/24/2019	Private swamp E of Bulow Co. Park	Charleston	SC	y	3								instar of larvae not recorded	yes
Y	32.82103	-80.12002	9/24/2019	Private swamp E of Bulow Co. Park	Charleston	SC	y	3								instar of larvae not recorded	yes
Y	32.827	-80.13374	9/24/2019	Bulow County Park area	Charleston	SC	y	3								instar of larvae not recorded	yes
Y	32.82363	-80.12173	9/27/2019	Private swamp E of Bulow Co. Park	Charleston	SC	y	3								instar of larvae not recorded	yes
Y	32.82441	-80.1244	9/27/2019	Private swamp E of Bulow Co. Park	Charleston	SC	y	3								instar of larvae not recorded	yes
Y	32.82754	-80.12971	9/27/2019	Bulow County Park area	Charleston	SC	y	3								instar of larvae not recorded	yes
Y	32.8271	-80.13309	9/27/2019	Bulow County Park area	Charleston	SC	y	3								instar of larvae not recorded	yes
Y	32.82713	-80.13311	9/27/2019	Bulow County Park area	Charleston	SC	y	3								instar of larvae not recorded	yes
Y	32.82755	-80.13026	9/27/2019	Bulow County Park area	Charleston	SC	y	3								instar of larvae not recorded	yes
Y	32.82088	-80.11958	11/13/2019	Private swamp E of Bulow Co. Park	Charleston	SC	y	3								instar of larvae not recorded	yes
Y	32.82172	-80.12069	11/13/2019	Private swamp E of Bulow Co. Park	Charleston	SC	y	3								instar of larvae not recorded	yes
Y	32.80597	-80.11906	12/12/2019	Bear Swamp	Charleston	SC	y	3								instar of larvae not recorded	yes
Y	32.80701	-80.11987	12/12/2019	Bear Swamp	Charleston	SC	y	3	1							instar of 2 larvae not recorded	yes
Y	32.80684	-80.12022	12/12/2019	Bear Swamp	Charleston	SC	y	3	1							instar of 2 larvae not recorded	yes
Y	32.82356	-80.12135	12/12/2019	Private swamp E of Bulow Co. Park	Charleston	SC	y	3	1							instar of 2 larvae not recorded	yes
Y	32.82344	-80.1214	12/12/2019	Private swamp E of Bulow Co. Park	Charleston	SC	y	3	1							instar of 2 larvae not recorded	yes
Y	32.81485	-80.1155	8/27/2019	Private swamp E of Bulow Co. Park	Charleston	SC	n							3			yes
Y	32.82629	-80.12559	2/5/2020	Bulow County Park area	Charleston	SC	n							3			yes
Y	32.82381	-80.12308	8/7/2019	Private swamp E of Bulow Co. Park	Charleston	SC	y	4								instar of larvae not recorded	yes
Y	32.82641	-80.12539	8/7/2019	Bulow County Park area	Charleston	SC	y	4								instar of larvae not recorded	yes
Y	32.81848	-80.11916	8/18/2019	Private swamp E of Bulow Co. Park	Charleston	SC	y	4								instar of larvae not recorded	yes
Y	32.82698	-80.13321	9/16/2019	Bulow County Park area	Charleston	SC	y	4								instar of larvae not recorded	yes
Y	32.82473	-80.12373	9/20/2019	Private swamp E of Bulow Co. Park	Charleston	SC	y	4								instar of larvae not recorded	yes
Y	32.82115	-80.11943	9/20/2019	Private swamp E of Bulow Co. Park	Charleston	SC	y	4								instar of larvae not recorded	yes
Y	32.82702	-80.13321	9/20/2019	Bulow County Park area	Charleston	SC	y	4								instar of larvae not recorded	yes
Y	32.82129	-80.12007	9/24/2019	Private swamp E of Bulow Co. Park	Charleston	SC	y	4								instar of larvae not recorded	yes
Y	32.8257	-80.12575	9/24/2019	Bulow County Park area	Charleston	SC	y	4								instar of larvae not recorded	yes
Y	32.82468	-80.12576	9/27/2019	Bulow County Park area	Charleston	SC	y	4								instar of larvae not recorded	yes
Y	32.82151	-80.12035	9/27/2019	Private swamp E of Bulow Co. Park	Charleston	SC	y	4								instar of larvae not recorded	yes
Y	32.81843	-80.11834	9/27/2019	Private swamp E of Bulow Co. Park	Charleston	SC	y	4								instar of larvae not recorded	yes
Y	32.81733	-80.11865	9/27/2019	Private swamp E of Bulow Co. Park	Charleston	SC	y	4								instar of larvae not recorded	yes
Y	32.80494	-80.11938	2/19/2020	Bear Swamp	Charleston	SC	y	4	4								yes
Y	32.82364	-80.12152	8/7/2019	Private swamp E of Bulow Co. Park	Charleston	SC	y	5								instar of larvae not recorded	yes
Y	32.82605	-80.125	9/16/2019	Bulow County Park area	Charleston	SC	y	5								instar of larvae not recorded	yes
Y	32.83249	-80.14376	9/20/2019	Bulow County Park area	Charleston	SC	y	5								instar of larvae not recorded	yes
Y	32.82751	-80.134	9/24/2019	Bulow County Park area	Charleston	SC	y	5								instar of larvae not recorded	yes
Y	32.82274	-80.12017	10/1/2019	Private swamp E of Bulow Co. Park	Charleston	SC	y	5								instar of larvae not recorded	yes
Y	32.81816	-80.11696	8/22/2019	Private swamp E of Bulow Co. Park	Charleston	SC	n							5			yes
Y	32.82385	-80.12186	8/7/2019	Private swamp E of Bulow Co. Park	Charleston	SC	y	6								instar of larvae not recorded	yes
Y	32.82381	-80.12163	8/7/2019	Private swamp E of Bulow Co. Park	Charleston	SC	y	6								instar of larvae not recorded	yes
Y	32.82405	-80.122	8/10/2019	Private swamp E of Bulow Co. Park	Charleston	SC	y	6								instar of larvae not recorded	yes
Y	32.82463	-80.12378	9/24/2019	Private swamp E of Bulow Co. Park	Charleston	SC	y	6								instar of larvae not recorded	yes
Y	32.82368	-80.12153	9/24/2019	Private swamp E of Bulow Co. Park	Charleston	SC	y	6								instar of larvae not recorded	yes
Y	32.82988	-80.13988	9/24/2019	Bulow County Park area	Charleston	SC	y	6								instar of larvae not recorded	yes
Y	32.83212	-80.14354	8/27/2019	Bulow County Park area	Charleston	SC	y	7								instar of larvae not recorded	yes
Y	32.81845	-80.1183	9/24/2019	Private swamp E of Bulow Co. Park	Charleston	SC	y	7								instar of larvae not recorded	yes
Y	32.82279	-80.12017	8/15/2019	Private swamp E of Bulow Co. Park	Charleston	SC	y	8								instar of larvae not recorded	yes
Y	32.83224	-80.1435	9/20/2019	Bulow County Park area	Charleston	SC	y	8								instar of larvae not recorded	yes
Y	32.82858	-80.13778	9/19/2018	Bulow County Park area	Charleston	SC	y	1								instar of larvae not recorded	yes
Y	32.82406	-80.12343	7/25/2019	Private swamp E of Bulow Co. Park	Charleston	SC	y									Several monarch larvae; instar of larvae not recorded	yes
Y	32.8246	-80.12343	7/25/2019	Private swamp E of Bulow Co. Park	Charleston	SC	y									Several monarch larvae; instar of larvae not recorded	yes
Y	32.81974	-80.11819	8/15/2019	Private swamp E of Bulow Co. Park	Charleston	SC	n									At dike running NE to SW	yes
Y	32.81964	-80.11839	8/15/2019	Private swamp E of Bulow Co. Park	Charleston	SC	n									At dike running NE to SW	yes
Y	32.81947	-80.11875	8/15/2019	Private swamp E of Bulow Co. Park	Charleston	SC	n									At dike running NE to SW	yes
Y	32.81933	-80.11906	8/15/2019	Private swamp E of Bulow Co. Park	Charleston	SC	n									At dike running NE to SW	yes
Y	32.82109	-80.11993	8/1/2019	Private swamp E of Bulow Co. Park	Charleston	SC	n									At old "dike"	yes
Y	32.82076	-80.1201	8/1/2019	Private swamp E of Bulow Co. Park	Charleston	SC	n									At old "dike"	yes
Y	32.81629	-80.11459	8/31/2019	Private swamp E of Bulow Co. Park	Charleston	SC	n									At old wooden bridge	yes
Y	32.83443	-80.14416	8/10/2019	Bulow County Park area	Charleston	SC	n									Dike here; E to W	yes
Y	32.82846	-80.13678	8/7/2019	Bulow County Park area	Charleston	SC	n									Female & male monarchs nectaring! Captured, tagged & released	yes
Y	32.82341	-80.12109	8/7/2019	Private swamp E of Bulow Co. Park	Charleston	SC	n									Female monarch nectaring! Captured, tagged & released	yes
Y	32.82565	-80.12576	8/7/2019	Bulow County Park area	Charleston	SC	n									Female monarch nectaring! Captured, tagged & released	yes
Y	32.82579	-80.12499	8/7/2019	Bulow County Park area	Charleston	SC	n									Female monarch nectaring! Captured, tagged & released	yes
Y	32.82709	-80.12702	8/7/2019	Bulow County Park area	Charleston	SC	n									Female monarch nectaring! Captured, tagged & released	yes
Y	32.82579	-80.12566	8/7/2019	Bulow County Park area	Charleston	SC	n									Female monarch nectaring! Captured, tagged & released	yes
Y	32.82612	-80.12497	9/12/2018	Bulow County Park area	Charleston	SC	n									Female monarch ovipositing	yes
Y	32.82428	-80.12453	9/11/2019	Private swamp E of Bulow Co. Park	Charleston	SC	n									Female monarch ovipositing	yes
Y	32.83463	-80.14449	8/27/2019	Bulow County Park area	Charleston	SC	n									Female monarch ovipositing	yes
Y	32.8279	-80.13526	8/7/2019	Bulow County Park area	Charleston	SC	n									Female monarch ovipositing! Captured, tagged & released	yes
Y	32.8269	-80.13526	8/7/2019	Bulow County Park area	Charleston	SC	n									Female monarch ovipositing! Captured, tagged & released	yes
Y	32.83168	-80.14279	8/22/2019	Bulow County Park area	Charleston	SC	n									Female monarch ovipositing! Captured, tagged & released	yes
Y	32.83007	-80.14222	8/22/2019	Bulow County Park area	Charleston	SC	n									Female monarch ovipositing! Captured, tagged & released	yes
Y	32.82838	-80.1359	10/16/2018	Bulow County Park area	Charleston	SC	n									Flowering!	yes
Y	32.83684	-80.14473	8/10/2019	Bulow County Park area	Charleston	SC	n									Male monarch nectaring - unable to capture	yes
Y	32.82123	-80.11985	8/1/2019	Private swamp E of Bulow Co. Park	Charleston	SC	n									Male monarch nectaring on blooms	yes
Y	32.82719	-80.12746	8/7/2019	Bulow County Park area	Charleston	SC	n									Male monarch nectaring! Captured, tagged & released	yes
Y	32.82844	-80.13794	8/7/2019	Bulow County Park area	Charleston	SC	n									Male monarch nectaring! Captured, tagged & released	yes
Y	32.83276	-80.14256	8/7/2019	Bulow County Park area	Charleston	SC	n									Male monarch nectaring! Captured, tagged & released	yes
Y	32.83556	-80.14452	8/10/2019	Bulow County Park area	Charleston	SC	n									Premating pair captured; female was at A. perennis bloom until taken to ground by male	yes
Y	32.81681	-80.11517	8/31/2019	Private swamp E of Bulow Co. Park	Charleston	SC	n									S side of old, elevated "logging" road	yes
Y	32.82148	-80.12018	7/29/2019	Private swamp E of Bulow Co. Park	Charleston	SC	n									Saw male monarch at blooms	yes
Y	32.82732	-80.1275	6/10/2018	Bulow County Park area	Charleston	SC	n										yes
Y	32.82748	-80.127	6/10/2018	Bulow County Park area	Charleston	SC	n										yes
Y	32.82708	-80.1263	6/10/2018	Bulow County Park area	Charleston	SC	n										yes
Y	32.82828	-80.1243	9/12/2018	Bulow County Park area	Charleston	SC	n										yes
Y	32.83028	-80.12532	9/12/2018	Bulow County Park area	Charleston	SC	n										yes
Y	32.82625	-80.12533	9/12/2018	Bulow County Park area	Charleston	SC	n										yes
Y	32.82622	-80.1254	9/12/2018	Bulow County Park area	Charleston	SC	n										yes
Y	32.82598	-80.12562	9/12/2018	Bulow County Park area	Charleston	SC	n										yes
Y	32.8259	-80.12558	9/12/2018	Bulow County Park area	Charleston	SC	n										yes
Y	32.82555	-80.12567	9/12/2018	Bulow County Park area	Charleston	SC	n										yes
Y	32.82535	-80.12565	9/12/2018	Bulow County Park area	Charleston	SC	n										yes
Y	32.82537	-80.12512	9/12/2018	Bulow County Park area	Charleston	SC	n										yes
Y	32.82567	-80.12508	9/12/2018	Bulow County Park area	Charleston	SC	n										yes
Y	32.82577	-80.12513	9/12/2018	Bulow County Park area	Charleston	SC	n										yes
Y	32.82587	-80.12508	9/12/2018	Bulow County Park area	Charleston	SC	n										yes
Y	32.82603	-80.12492	9/12/2018	Bulow County Park area	Charleston	SC	n										yes
Y	32.82625	-80.12497	9/12/2018	Bulow County Park area	Charleston	SC	n										yes
Y	32.82642	-80.12498	9/12/2018	Bulow County Park area	Charleston	SC	n										yes
Y	32.82663	-80.1251	9/12/2018	Bulow County Park area	Charleston	SC	n										yes
Y	32.82663	-80.12517	9/12/2018	Bulow County Park area	Charleston	SC	n										yes
Y	32.82682	-80.1251	9/12/2018	Bulow County Park area	Charleston	SC	n										yes
Y	32.82682	-80.12533	9/12/2018	Bulow County Park area	Charleston	SC	n										yes
Y	32.82712	-80.12547	9/12/2018	Bulow County Park area	Charleston	SC	n										yes
Y	32.827	-80.12553	9/12/2018	Bulow County Park area	Charleston	SC	n										yes
Y	32.82718	-80.12535	9/12/2018	Bulow County Park area	Charleston	SC	n										yes
Y	32.82777	-80.12648	9/12/2018	Bulow County Park area	Charleston	SC	n										yes
Y	32.82798	-80.12642	9/12/2018	Bulow County Park area	Charleston	SC	n										yes
Y	32.82813	-80.12623	9/12/2018	Bulow County Park area	Charleston	SC	n										yes
Y	32.82817	-80.1262	9/12/2018	Bulow County Park area	Charleston	SC	n										yes
Y	32.82837	-80.12648	9/12/2018	Bulow County Park area	Charleston	SC	n										yes
Y	32.82808	-80.12637	9/12/2018	Bulow County Park area	Charleston	SC	n										yes
Y	32.82705	-80.12538	9/12/2018	Bulow County Park area	Charleston	SC	n										yes
Y	32.8274	-80.12818	9/12/2018	Bulow County Park area	Charleston	SC	n										yes
Y	32.82782	-80.1303	9/12/2018	Bulow County Park area	Charleston	SC	n										yes
Y	32.82524	-80.12479	9/12/2018	Bulow County Park area	Charleston	SC	n										yes
Y	32.82506	-80.12472	9/12/2018	Bulow County Park area	Charleston	SC	n										yes
Y	32.82486	-80.12486	9/12/2018	Bulow County Park area	Charleston	SC	n										yes
Y	32.82481	-80.12538	9/12/2018	Bulow County Park area	Charleston	SC	n										yes
Y	32.82682	-80.12717	9/17/2018	Bulow County Park area	Charleston	SC	n										yes
Y	32.82758	-80.1287	9/17/2018	Bulow County Park area	Charleston	SC	n										yes
Y	32.8275	-80.12897	9/17/2018	Bulow County Park area	Charleston	SC	n										yes
Y	32.82785	-80.13045	9/17/2018	Bulow County Park area	Charleston	SC	n										yes
Y	32.82793	-80.13097	9/17/2018	Bulow County Park area	Charleston	SC	n										yes
Y	32.82792	-80.13113	9/17/2018	Bulow County Park area	Charleston	SC	n										yes
Y	32.8281	-80.13138	9/17/2018	Bulow County Park area	Charleston	SC	n										yes
Y	32.82807	-80.13185	9/17/2018	Bulow County Park area	Charleston	SC	n										yes
Y	32.82713	-80.13295	9/17/2018	Bulow County Park area	Charleston	SC	n										yes
Y	32.82747	-80.13303	9/17/2018	Bulow County Park area	Charleston	SC	n										yes
Y	32.82723	-80.13313	9/17/2018	Bulow County Park area	Charleston	SC	n										yes
Y	32.82728	-80.13358	9/17/2018	Bulow County Park area	Charleston	SC	n										yes
Y	32.82728	-80.13397	9/17/2018	Bulow County Park area	Charleston	SC	n										yes
Y	32.82733	-80.13417	9/17/2018	Bulow County Park area	Charleston	SC	n										yes
Y	32.82737	-80.1342	9/17/2018	Bulow County Park area	Charleston	SC	n										yes
Y	32.82747	-80.13432	9/17/2018	Bulow County Park area	Charleston	SC	n										yes
Y	32.82697	-80.13375	9/17/2018	Bulow County Park area	Charleston	SC	n										yes
Y	32.8269	-80.13318	9/17/2018	Bulow County Park area	Charleston	SC	n										yes
Y	32.82682	-80.13293	9/17/2018	Bulow County Park area	Charleston	SC	n										yes
Y	32.82695	-80.13295	9/17/2018	Bulow County Park area	Charleston	SC	n										yes
Y	32.82675	-80.13263	9/17/2018	Bulow County Park area	Charleston	SC	n										yes
Y	32.82705	-80.13273	9/17/2018	Bulow County Park area	Charleston	SC	n										yes
Y	32.82715	-80.13295	9/17/2018	Bulow County Park area	Charleston	SC	n										yes
Y	32.82712	-80.1329	9/17/2018	Bulow County Park area	Charleston	SC	n										yes
Y	32.82728	-80.13268	9/17/2018	Bulow County Park area	Charleston	SC	n										yes
Y	32.82708	-80.1324	9/17/2018	Bulow County Park area	Charleston	SC	n										yes
Y	32.82722	-80.13198	9/17/2018	Bulow County Park area	Charleston	SC	n										yes
Y	32.8273	-80.1319	9/17/2018	Bulow County Park area	Charleston	SC	n										yes
Y	32.8274	-80.13163	9/17/2018	Bulow County Park area	Charleston	SC	n										yes
Y	32.82735	-80.13142	9/17/2018	Bulow County Park area	Charleston	SC	n										yes
Y	32.82723	-80.13148	9/17/2018	Bulow County Park area	Charleston	SC	n										yes
Y	32.82735	-80.13113	9/17/2018	Bulow County Park area	Charleston	SC	n										yes
Y	32.82735	-80.13113	9/17/2018	Bulow County Park area	Charleston	SC	n										yes
Y	32.82737	-80.13078	9/17/2018	Bulow County Park area	Charleston	SC	n										yes
Y	32.82747	-80.13483	9/19/2018	Bulow County Park area	Charleston	SC	n										yes
Y	32.82757	-80.13487	9/19/2018	Bulow County Park area	Charleston	SC	n										yes
Y	32.82772	-80.13512	9/19/2018	Bulow County Park area	Charleston	SC	n										yes
Y	32.82808	-80.13537	9/19/2018	Bulow County Park area	Charleston	SC	n										yes
Y	32.82813	-80.13565	9/19/2018	Bulow County Park area	Charleston	SC	n										yes
Y	32.82808	-80.13573	9/19/2018	Bulow County Park area	Charleston	SC	n										yes
Y	32.82818	-80.13583	9/19/2018	Bulow County Park area	Charleston	SC	n										yes
Y	32.82817	-80.13603	9/19/2018	Bulow County Park area	Charleston	SC	n										yes
Y	32.82812	-80.13612	9/19/2018	Bulow County Park area	Charleston	SC	n										yes
Y	32.82815	-80.13627	9/19/2018	Bulow County Park area	Charleston	SC	n										yes
Y	32.82823	-80.13665	9/19/2018	Bulow County Park area	Charleston	SC	n										yes
Y	32.82827	-80.13683	9/19/2018	Bulow County Park area	Charleston	SC	n										yes
Y	32.82813	-80.13692	9/19/2018	Bulow County Park area	Charleston	SC	n										yes
Y	32.82835	-80.13695	9/19/2018	Bulow County Park area	Charleston	SC	n										yes
Y	32.82825	-80.13718	9/19/2018	Bulow County Park area	Charleston	SC	n										yes
Y	32.82808	-80.13715	9/19/2018	Bulow County Park area	Charleston	SC	n										yes
Y	32.82838	-80.13772	9/19/2018	Bulow County Park area	Charleston	SC	n										yes
Y	32.82835	-80.13775	9/19/2018	Bulow County Park area	Charleston	SC	n										yes
Y	32.82835	-80.13808	9/19/2018	Bulow County Park area	Charleston	SC	n										yes
Y	32.82845	-80.1381	9/19/2018	Bulow County Park area	Charleston	SC	n										yes
Y	32.82837	-80.13823	9/19/2018	Bulow County Park area	Charleston	SC	n										yes
Y	32.82848	-80.13838	9/19/2018	Bulow County Park area	Charleston	SC	n										yes
Y	32.82863	-80.13863	9/19/2018	Bulow County Park area	Charleston	SC	n										yes
Y	32.8286	-80.13892	9/19/2018	Bulow County Park area	Charleston	SC	n										yes
Y	32.82875	-80.13897	9/19/2018	Bulow County Park area	Charleston	SC	n										yes
Y	32.82877	-80.13908	9/19/2018	Bulow County Park area	Charleston	SC	n										yes
Y	32.82888	-80.13925	9/19/2018	Bulow County Park area	Charleston	SC	n										yes
Y	32.82885	-80.13938	9/19/2018	Bulow County Park area	Charleston	SC	n										yes
Y	32.82898	-80.13942	9/19/2018	Bulow County Park area	Charleston	SC	n										yes
Y	32.82898	-80.13957	9/19/2018	Bulow County Park area	Charleston	SC	n										yes
Y	32.82912	-80.13938	9/19/2018	Bulow County Park area	Charleston	SC	n										yes
Y	32.8292	-80.1399	9/19/2018	Bulow County Park area	Charleston	SC	n										yes
Y	32.82922	-80.14017	9/19/2018	Bulow County Park area	Charleston	SC	n										yes
Y	32.82917	-80.1399	9/19/2018	Bulow County Park area	Charleston	SC	n										yes
Y	32.82928	-80.14025	9/19/2018	Bulow County Park area	Charleston	SC	n										yes
Y	32.82923	-80.14027	9/19/2018	Bulow County Park area	Charleston	SC	n										yes
Y	32.82922	-80.14035	9/19/2018	Bulow County Park area	Charleston	SC	n										yes
Y	32.82933	-80.1405	9/19/2018	Bulow County Park area	Charleston	SC	n										yes
Y	32.82947	-80.14115	9/19/2018	Bulow County Park area	Charleston	SC	n										yes
Y	32.82947	-80.14107	9/19/2018	Bulow County Park area	Charleston	SC	n										yes
Y	32.82947	-80.14128	9/19/2018	Bulow County Park area	Charleston	SC	n										yes
Y	32.82962	-80.14118	9/19/2018	Bulow County Park area	Charleston	SC	n										yes
Y	32.82973	-80.1409	9/19/2018	Bulow County Park area	Charleston	SC	n										yes
Y	32.82957	-80.14015	9/19/2018	Bulow County Park area	Charleston	SC	n										yes
Y	32.82943	-80.14013	9/19/2018	Bulow County Park area	Charleston	SC	n										yes
Y	32.82932	-80.13992	9/19/2018	Bulow County Park area	Charleston	SC	n										yes
Y	32.82977	-80.13953	9/19/2018	Bulow County Park area	Charleston	SC	n										yes
Y	32.8295	-80.13943	9/19/2018	Bulow County Park area	Charleston	SC	n										yes
Y	32.82927	-80.1393	9/19/2018	Bulow County Park area	Charleston	SC	n										yes
Y	32.82912	-80.13895	9/19/2018	Bulow County Park area	Charleston	SC	n										yes
Y	32.82895	-80.13908	9/19/2018	Bulow County Park area	Charleston	SC	n										yes
Y	32.82893	-80.139	9/19/2018	Bulow County Park area	Charleston	SC	n										yes
Y	32.8289	-80.13868	9/19/2018	Bulow County Park area	Charleston	SC	n										yes
Y	32.8289	-80.13858	9/19/2018	Bulow County Park area	Charleston	SC	n										yes
Y	32.82868	-80.1383	9/19/2018	Bulow County Park area	Charleston	SC	n										yes
Y	32.8287	-80.13813	9/19/2018	Bulow County Park area	Charleston	SC	n										yes
Y	32.82862	-80.13788	9/19/2018	Bulow County Park area	Charleston	SC	n										yes
Y	32.82862	-80.13765	9/19/2018	Bulow County Park area	Charleston	SC	n										yes
Y	32.82863	-80.13755	9/19/2018	Bulow County Park area	Charleston	SC	n										yes
Y	32.82862	-80.13757	9/19/2018	Bulow County Park area	Charleston	SC	n										yes
Y	32.82852	-80.13725	9/19/2018	Bulow County Park area	Charleston	SC	n										yes
Y	32.82875	-80.13702	9/19/2018	Bulow County Park area	Charleston	SC	n										yes
Y	32.82867	-80.13693	9/19/2018	Bulow County Park area	Charleston	SC	n										yes
Y	32.82863	-80.13685	9/19/2018	Bulow County Park area	Charleston	SC	n										yes
Y	32.82862	-80.13667	9/19/2018	Bulow County Park area	Charleston	SC	n										yes
Y	32.82852	-80.13647	9/19/2018	Bulow County Park area	Charleston	SC	n										yes
Y	32.82842	-80.1363	9/19/2018	Bulow County Park area	Charleston	SC	n										yes
Y	32.8283	-80.1362	9/19/2018	Bulow County Park area	Charleston	SC	n										yes
Y	32.82813	-80.1359	9/19/2018	Bulow County Park area	Charleston	SC	n										yes
Y	32.8284	-80.13575	9/19/2018	Bulow County Park area	Charleston	SC	n										yes
Y	32.82822	-80.13553	9/19/2018	Bulow County Park area	Charleston	SC	n										yes
Y	32.8282	-80.13548	9/19/2018	Bulow County Park area	Charleston	SC	n										yes
Y	32.82828	-80.13528	9/19/2018	Bulow County Park area	Charleston	SC	n										yes
Y	32.82795	-80.13473	9/19/2018	Bulow County Park area	Charleston	SC	n										yes
Y	32.82763	-80.13475	9/19/2018	Bulow County Park area	Charleston	SC	n										yes
Y	32.82777	-80.13457	9/19/2018	Bulow County Park area	Charleston	SC	n										yes
Y	32.82783	-80.1344	9/19/2018	Bulow County Park area	Charleston	SC	n										yes
Y	32.82782	-80.13413	9/19/2018	Bulow County Park area	Charleston	SC	n										yes
Y	32.82745	-80.13388	9/19/2018	Bulow County Park area	Charleston	SC	n										yes
Y	32.82728	-80.13387	9/19/2018	Bulow County Park area	Charleston	SC	n										yes
Y	32.82728	-80.13422	9/19/2018	Bulow County Park area	Charleston	SC	n										yes
Y	32.82718	-80.1342	9/19/2018	Bulow County Park area	Charleston	SC	n										yes
Y	32.82708	-80.13468	9/19/2018	Bulow County Park area	Charleston	SC	n										yes
Y	32.82738	-80.13484	9/19/2018	Bulow County Park area	Charleston	SC	n										yes
Y	32.82875	-80.13207	9/22/2018	Bulow County Park area	Charleston	SC	n										yes
Y	32.8287	-80.13168	9/22/2018	Bulow County Park area	Charleston	SC	n										yes
Y	32.82938	-80.13192	9/22/2018	Bulow County Park area	Charleston	SC	n										yes
Y	32.84187	-80.12727	9/22/2018	Bulow County Park area	Charleston	SC	n										yes
Y	32.82613	-80.12793	9/22/2018	Bulow County Park area	Charleston	SC	n										yes
Y	32.82642	-80.12772	9/22/2018	Bulow County Park area	Charleston	SC	n										yes
Y	32.82695	-80.12642	9/22/2018	Bulow County Park area	Charleston	SC	n										yes
Y	32.82667	-80.12588	9/22/2018	Bulow County Park area	Charleston	SC	n										yes
Y	32.82652	-80.1257	9/22/2018	Bulow County Park area	Charleston	SC	n										yes
Y	32.82592	-80.12575	9/22/2018	Bulow County Park area	Charleston	SC	n										yes
Y	32.82577	-80.12573	9/22/2018	Bulow County Park area	Charleston	SC	n										yes
Y	32.82477	-80.12625	9/22/2018	Bulow County Park area	Charleston	SC	n										yes
Y	32.82473	-80.12577	9/22/2018	Bulow County Park area	Charleston	SC	n										yes
Y	32.82455	-80.12567	9/22/2018	Bulow County Park area	Charleston	SC	n										yes
Y	32.82467	-80.12552	9/22/2018	Bulow County Park area	Charleston	SC	n										yes
Y	32.82498	-80.12512	9/22/2018	Bulow County Park area	Charleston	SC	n										yes
Y	32.82502	-80.12493	9/22/2018	Bulow County Park area	Charleston	SC	n										yes
Y	32.82497	-80.12482	9/22/2018	Bulow County Park area	Charleston	SC	n										yes
Y	32.82485	-80.1248	9/22/2018	Bulow County Park area	Charleston	SC	n										yes
Y	32.82495	-80.12498	9/22/2018	Bulow County Park area	Charleston	SC	n										yes
Y	32.82687	-80.1255	9/22/2018	Bulow County Park area	Charleston	SC	n										yes
Y	32.82782	-80.12542	9/22/2018	Bulow County Park area	Charleston	SC	n										yes
Y	32.82655	-80.12675	10/16/2018	Bulow County Park area	Charleston	SC	n										yes
Y	32.82767	-80.12635	10/16/2018	Bulow County Park area	Charleston	SC	n										yes
Y	32.82805	-80.12665	10/16/2018	Bulow County Park area	Charleston	SC	n										yes
Y	32.82795	-80.12683	10/16/2018	Bulow County Park area	Charleston	SC	n										yes
Y	32.82682	-80.12708	10/16/2018	Bulow County Park area	Charleston	SC	n										yes
Y	32.82733	-80.13058	10/16/2018	Bulow County Park area	Charleston	SC	n										yes
Y	32.8274	-80.13082	10/16/2018	Bulow County Park area	Charleston	SC	n										yes
Y	32.82732	-80.13072	10/16/2018	Bulow County Park area	Charleston	SC	n										yes
Y	32.82718	-80.13088	10/16/2018	Bulow County Park area	Charleston	SC	n										yes
Y	32.82715	-80.13072	10/16/2018	Bulow County Park area	Charleston	SC	n										yes
Y	32.82718	-80.13063	10/16/2018	Bulow County Park area	Charleston	SC	n										yes
Y	32.82727	-80.13048	10/16/2018	Bulow County Park area	Charleston	SC	n										yes
Y	32.82728	-80.13043	10/16/2018	Bulow County Park area	Charleston	SC	n										yes
Y	32.82737	-80.12995	10/16/2018	Bulow County Park area	Charleston	SC	n										yes
Y	32.82683	-80.1296	10/16/2018	Bulow County Park area	Charleston	SC	n										yes
Y	32.82655	-80.12995	10/16/2018	Bulow County Park area	Charleston	SC	n										yes
Y	32.82648	-80.13005	10/16/2018	Bulow County Park area	Charleston	SC	n										yes
Y	32.82632	-80.13022	10/16/2018	Bulow County Park area	Charleston	SC	n										yes
Y	32.8264	-80.12948	10/16/2018	Bulow County Park area	Charleston	SC	n										yes
Y	32.82653	-80.1296	10/16/2018	Bulow County Park area	Charleston	SC	n										yes
Y	32.82667	-80.12915	10/16/2018	Bulow County Park area	Charleston	SC	n										yes
Y	32.82668	-80.12915	10/16/2018	Bulow County Park area	Charleston	SC	n										yes
Y	32.82665	-80.12918	10/16/2018	Bulow County Park area	Charleston	SC	n										yes
Y	32.82685	-80.12898	10/16/2018	Bulow County Park area	Charleston	SC	n										yes
Y	32.82673	-80.1289	10/16/2018	Bulow County Park area	Charleston	SC	n										yes
Y	32.8267	-80.12878	10/16/2018	Bulow County Park area	Charleston	SC	n										yes
Y	32.8265	-80.12862	10/16/2018	Bulow County Park area	Charleston	SC	n										yes
Y	32.82667	-80.12877	10/16/2018	Bulow County Park area	Charleston	SC	n										yes
Y	32.82662	-80.12828	10/16/2018	Bulow County Park area	Charleston	SC	n										yes
Y	32.82628	-80.12817	10/16/2018	Bulow County Park area	Charleston	SC	n										yes
Y	32.82647	-80.12768	10/16/2018	Bulow County Park area	Charleston	SC	n										yes
Y	32.82663	-80.127	10/16/2018	Bulow County Park area	Charleston	SC	n										yes
Y	32.82643	-80.12642	10/16/2018	Bulow County Park area	Charleston	SC	n										yes
Y	32.82578	-80.1259	10/16/2018	Bulow County Park area	Charleston	SC	n										yes
Y	32.82708	-80.12687	10/16/2018	Bulow County Park area	Charleston	SC	n										yes
Y	32.82843	-80.13793	10/16/2018	Bulow County Park area	Charleston	SC	n										yes
Y	32.82855	-80.13787	10/16/2018	Bulow County Park area	Charleston	SC	n										yes
Y	32.82865	-80.13768	10/16/2018	Bulow County Park area	Charleston	SC	n										yes
Y	32.8286	-80.13753	10/16/2018	Bulow County Park area	Charleston	SC	n										yes
Y	32.82862	-80.13738	10/16/2018	Bulow County Park area	Charleston	SC	n										yes
Y	32.82862	-80.13728	10/16/2018	Bulow County Park area	Charleston	SC	n										yes
Y	32.82855	-80.13723	10/16/2018	Bulow County Park area	Charleston	SC	n										yes
Y	32.82853	-80.13718	10/16/2018	Bulow County Park area	Charleston	SC	n										yes
Y	32.82848	-80.13708	10/16/2018	Bulow County Park area	Charleston	SC	n										yes
Y	32.82832	-80.13713	10/16/2018	Bulow County Park area	Charleston	SC	n										yes
Y	32.82845	-80.13703	10/16/2018	Bulow County Park area	Charleston	SC	n										yes
Y	32.82852	-80.13692	10/16/2018	Bulow County Park area	Charleston	SC	n										yes
Y	32.82833	-80.13695	10/16/2018	Bulow County Park area	Charleston	SC	n										yes
Y	32.8286	-80.13677	10/16/2018	Bulow County Park area	Charleston	SC	n										yes
Y	32.82853	-80.13665	10/16/2018	Bulow County Park area	Charleston	SC	n										yes
Y	32.82843	-80.1365	10/16/2018	Bulow County Park area	Charleston	SC	n										yes
Y	32.82852	-80.1365	10/16/2018	Bulow County Park area	Charleston	SC	n										yes
Y	32.82857	-80.13643	10/16/2018	Bulow County Park area	Charleston	SC	n										yes
Y	32.82828	-80.13645	10/16/2018	Bulow County Park area	Charleston	SC	n										yes
Y	32.82837	-80.1364	10/16/2018	Bulow County Park area	Charleston	SC	n										yes
Y	32.82833	-80.13633	10/16/2018	Bulow County Park area	Charleston	SC	n										yes
Y	32.82838	-80.13613	10/16/2018	Bulow County Park area	Charleston	SC	n										yes
Y	32.82832	-80.13612	10/16/2018	Bulow County Park area	Charleston	SC	n										yes
Y	32.82835	-80.13597	10/16/2018	Bulow County Park area	Charleston	SC	n										yes
Y	32.8283	-80.13585	10/16/2018	Bulow County Park area	Charleston	SC	n										yes
Y	32.82832	-80.13583	10/16/2018	Bulow County Park area	Charleston	SC	n										yes
Y	32.82837	-80.13553	10/16/2018	Bulow County Park area	Charleston	SC	n										yes
Y	32.82835	-80.13543	10/16/2018	Bulow County Park area	Charleston	SC	n										yes
Y	32.82835	-80.13533	10/16/2018	Bulow County Park area	Charleston	SC	n										yes
Y	32.82823	-80.13515	10/16/2018	Bulow County Park area	Charleston	SC	n										yes
Y	32.82812	-80.1352	10/16/2018	Bulow County Park area	Charleston	SC	n										yes
Y	32.82807	-80.13517	10/16/2018	Bulow County Park area	Charleston	SC	n										yes
Y	32.83104	-80.14205	5/10/2019	Bulow County Park area	Charleston	SC	n										yes
Y	32.83091	-80.1418	5/10/2019	Bulow County Park area	Charleston	SC	n										yes
Y	32.83083	-80.14165	5/10/2019	Bulow County Park area	Charleston	SC	n										yes
Y	32.83075	-80.14153	5/10/2019	Bulow County Park area	Charleston	SC	n										yes
Y	32.83071	-80.14137	5/10/2019	Bulow County Park area	Charleston	SC	n										yes
Y	32.83066	-80.14112	5/10/2019	Bulow County Park area	Charleston	SC	n										yes
Y	32.83046	-80.14109	5/10/2019	Bulow County Park area	Charleston	SC	n										yes
Y	32.83042	-80.14086	5/10/2019	Bulow County Park area	Charleston	SC	n										yes
Y	32.83042	-80.14069	5/10/2019	Bulow County Park area	Charleston	SC	n										yes
Y	32.83033	-80.1405	5/10/2019	Bulow County Park area	Charleston	SC	n										yes
Y	32.82993	-80.14146	5/10/2019	Bulow County Park area	Charleston	SC	n										yes
Y	32.82982	-80.14162	5/10/2019	Bulow County Park area	Charleston	SC	n										yes
Y	32.82965	-80.14171	5/10/2019	Bulow County Park area	Charleston	SC	n										yes
Y	32.82942	-80.14168	5/10/2019	Bulow County Park area	Charleston	SC	n										yes
Y	32.82961	-80.14197	5/10/2019	Bulow County Park area	Charleston	SC	n										yes
Y	32.82983	-80.14201	5/10/2019	Bulow County Park area	Charleston	SC	n										yes
Y	32.8299	-80.14214	5/10/2019	Bulow County Park area	Charleston	SC	n										yes
Y	32.82956	-80.14098	6/29/2019	Bulow County Park area	Charleston	SC	n										yes
Y	32.82957	-80.14114	6/29/2019	Bulow County Park area	Charleston	SC	n										yes
Y	32.82954	-80.14127	6/29/2019	Bulow County Park area	Charleston	SC	n										yes
Y	32.82954	-80.14179	6/29/2019	Bulow County Park area	Charleston	SC	n										yes
Y	32.8296	-80.14191	6/29/2019	Bulow County Park area	Charleston	SC	n										yes
Y	32.82972	-80.14188	6/29/2019	Bulow County Park area	Charleston	SC	n										yes
Y	32.82987	-80.14198	6/29/2019	Bulow County Park area	Charleston	SC	n										yes
Y	32.83	-80.14226	6/29/2019	Bulow County Park area	Charleston	SC	n										yes
Y	32.83008	-80.14235	6/29/2019	Bulow County Park area	Charleston	SC	n										yes
Y	32.83021	-80.14229	6/29/2019	Bulow County Park area	Charleston	SC	n										yes
Y	32.83023	-80.1422	6/29/2019	Bulow County Park area	Charleston	SC	n										yes
Y	32.83007	-80.14204	6/29/2019	Bulow County Park area	Charleston	SC	n										yes
Y	32.82999	-80.14198	6/29/2019	Bulow County Park area	Charleston	SC	n										yes
Y	32.82994	-80.14183	6/29/2019	Bulow County Park area	Charleston	SC	n										yes
Y	32.82994	-80.14169	6/29/2019	Bulow County Park area	Charleston	SC	n										yes
Y	32.82982	-80.14164	6/29/2019	Bulow County Park area	Charleston	SC	n										yes
Y	32.82965	-80.14167	6/29/2019	Bulow County Park area	Charleston	SC	n										yes
Y	32.83305	-80.14417	6/29/2019	Bulow County Park area	Charleston	SC	n										yes
Y	32.83347	-80.14425	6/29/2019	Bulow County Park area	Charleston	SC	n										yes
Y	32.83368	-80.14418	6/29/2019	Bulow County Park area	Charleston	SC	n										yes
Y	32.83364	-80.1441	6/29/2019	Bulow County Park area	Charleston	SC	n										yes
Y	32.82477	-80.12596	6/29/2019	Bulow County Park area	Charleston	SC	n										yes
Y	32.82473	-80.12594	6/29/2019	Bulow County Park area	Charleston	SC	n										yes
Y	32.82467	-80.12592	6/29/2019	Bulow County Park area	Charleston	SC	n										yes
Y	32.82456	-80.12574	6/29/2019	Bulow County Park area	Charleston	SC	n										yes
Y	32.8245	-80.12484	6/29/2019	Bulow County Park area	Charleston	SC	n										yes
Y	32.82484	-80.12467	6/29/2019	Private swamp E of Bulow Co. Park	Charleston	SC	n										yes
Y	32.82486	-80.12434	5/19/2019	Private swamp E of Bulow Co. Park	Charleston	SC	n										yes
Y	32.82465	-80.12418	5/19/2019	Private swamp E of Bulow Co. Park	Charleston	SC	n										yes
Y	32.82458	-80.12392	5/19/2019	Private swamp E of Bulow Co. Park	Charleston	SC	n										yes
Y	32.82462	-80.12362	5/19/2019	Private swamp E of Bulow Co. Park	Charleston	SC	n										yes
Y	32.82448	-80.12357	5/19/2019	Private swamp E of Bulow Co. Park	Charleston	SC	n										yes
Y	32.8243	-80.12321	5/19/2019	Private swamp E of Bulow Co. Park	Charleston	SC	n										yes
Y	32.82436	-80.12309	5/19/2019	Private swamp E of Bulow Co. Park	Charleston	SC	n										yes
Y	32.82428	-80.12297	5/19/2019	Private swamp E of Bulow Co. Park	Charleston	SC	n										yes
Y	32.82376	-80.12304	5/19/2019	Private swamp E of Bulow Co. Park	Charleston	SC	n										yes
Y	32.82374	-80.12318	5/19/2019	Private swamp E of Bulow Co. Park	Charleston	SC	n										yes
Y	32.82388	-80.12335	5/19/2019	Private swamp E of Bulow Co. Park	Charleston	SC	n										yes
Y	32.82403	-80.12351	5/19/2019	Private swamp E of Bulow Co. Park	Charleston	SC	n										yes
Y	32.82406	-80.12364	5/19/2019	Private swamp E of Bulow Co. Park	Charleston	SC	n										yes
Y	32.82402	-80.12377	5/19/2019	Private swamp E of Bulow Co. Park	Charleston	SC	n										yes
Y	32.82408	-80.12391	5/19/2019	Private swamp E of Bulow Co. Park	Charleston	SC	n										yes
Y	32.82412	-80.12402	5/19/2019	Private swamp E of Bulow Co. Park	Charleston	SC	n										yes
Y	32.82426	-80.1244	5/19/2019	Private swamp E of Bulow Co. Park	Charleston	SC	n										yes
Y	32.82474	-80.12451	7/6/2019	Private swamp E of Bulow Co. Park	Charleston	SC	n										yes
Y	32.81396	-80.12328	7/11/2019	Bear Swamp, Bulow Co. Park	Charleston	SC	n										yes
Y	32.81413	-80.12345	7/11/2019	Bear Swamp, Bulow Co. Park	Charleston	SC	n										yes
Y	32.81418	-80.12352	7/11/2019	Bear Swamp, Bulow Co. Park	Charleston	SC	n										yes
Y	32.81427	-80.12366	7/11/2019	Bear Swamp, Bulow Co. Park	Charleston	SC	n										yes
Y	32.81425	-80.12388	7/11/2019	Bear Swamp, Bulow Co. Park	Charleston	SC	n										yes
Y	32.81424	-80.12428	7/11/2019	Bear Swamp, Bulow Co. Park	Charleston	SC	n										yes
Y	32.81423	-80.12437	7/11/2019	Bear Swamp, Bulow Co. Park	Charleston	SC	n										yes
Y	32.81413	-80.12457	7/11/2019	Bear Swamp, Bulow Co. Park	Charleston	SC	n										yes
Y	32.81413	-80.12454	7/11/2019	Bear Swamp, Bulow Co. Park	Charleston	SC	n										yes
Y	32.81413	-80.12448	7/11/2019	Bear Swamp, Bulow Co. Park	Charleston	SC	n										yes
Y	32.81415	-80.12437	7/11/2019	Bear Swamp, Bulow Co. Park	Charleston	SC	n										yes
Y	32.81414	-80.12431	7/11/2019	Bear Swamp, Bulow Co. Park	Charleston	SC	n										yes
Y	32.81414	-80.12411	7/11/2019	Bear Swamp, Bulow Co. Park	Charleston	SC	n										yes
Y	32.81413	-80.12372	7/11/2019	Bear Swamp, Bulow Co. Park	Charleston	SC	n										yes
Y	32.81406	-80.12367	7/11/2019	Bear Swamp, Bulow Co. Park	Charleston	SC	n										yes
Y	32.814	-80.1237	7/11/2019	Bear Swamp, Bulow Co. Park	Charleston	SC	n										yes
Y	32.81398	-80.12381	7/11/2019	Bear Swamp, Bulow Co. Park	Charleston	SC	n										yes
Y	32.81397	-80.12395	7/11/2019	Bear Swamp, Bulow Co. Park	Charleston	SC	n										yes
Y	32.81396	-80.12424	7/11/2019	Bear Swamp, Bulow Co. Park	Charleston	SC	n										yes
Y	32.81397	-80.12435	7/11/2019	Bear Swamp, Bulow Co. Park	Charleston	SC	n										yes
Y	32.81395	-80.12587	7/11/2019	Bear Swamp, Bulow Co. Park	Charleston	SC	n										yes
Y	32.81358	-80.1264	7/11/2019	Bear Swamp, Bulow Co. Park	Charleston	SC	n										yes
Y	32.81329	-80.12643	7/11/2019	Bear Swamp, Bulow Co. Park	Charleston	SC	n										yes
Y	32.81319	-80.12638	7/11/2019	Bear Swamp, Bulow Co. Park	Charleston	SC	n										yes
Y	32.8131	-80.12629	7/11/2019	Bear Swamp, Bulow Co. Park	Charleston	SC	n										yes
Y	32.81299	-80.12625	7/11/2019	Bear Swamp, Bulow Co. Park	Charleston	SC	n										yes
Y	32.81275	-80.12599	7/11/2019	Bear Swamp, Bulow Co. Park	Charleston	SC	n										yes
Y	32.81295	-80.12246	7/11/2019	Bear Swamp, Bulow Co. Park	Charleston	SC	n										yes
Y	32.81281	-80.12174	7/11/2019	Bear Swamp, Bulow Co. Park	Charleston	SC	n										yes
Y	32.81273	-80.12159	7/11/2019	Bear Swamp, Bulow Co. Park	Charleston	SC	n										yes
Y	32.81272	-80.12142	7/11/2019	Bear Swamp, Bulow Co. Park	Charleston	SC	n										yes
Y	32.81272	-80.12136	7/11/2019	Bear Swamp, Bulow Co. Park	Charleston	SC	n										yes
Y	32.82931	-80.14182	7/22/2019	Bulow County Park area	Charleston	SC	n										yes
Y	32.82969	-80.14074	7/25/2019	Bulow County Park area	Charleston	SC	n										yes
Y	32.82973	-80.14083	7/25/2019	Bulow County Park area	Charleston	SC	n										yes
Y	32.82977	-80.14093	7/25/2019	Bulow County Park area	Charleston	SC	n										yes
Y	32.82983	-80.14104	7/25/2019	Bulow County Park area	Charleston	SC	n										yes
Y	32.82979	-80.14133	7/25/2019	Bulow County Park area	Charleston	SC	n										yes
Y	32.82981	-80.14153	7/25/2019	Bulow County Park area	Charleston	SC	n										yes
Y	32.82408	-80.12374	7/25/2019	Private swamp E of Bulow Co. Park	Charleston	SC	n										yes
Y	32.82406	-80.12386	7/25/2019	Private swamp E of Bulow Co. Park	Charleston	SC	n										yes
Y	32.82411	-80.12368	7/25/2019	Private swamp E of Bulow Co. Park	Charleston	SC	n										yes
Y	32.8241	-80.12361	7/25/2019	Private swamp E of Bulow Co. Park	Charleston	SC	n										yes
Y	32.82389	-80.12334	7/25/2019	Private swamp E of Bulow Co. Park	Charleston	SC	n										yes
Y	32.82383	-80.1233	7/25/2019	Private swamp E of Bulow Co. Park	Charleston	SC	n										yes
Y	32.82377	-80.1232	7/25/2019	Private swamp E of Bulow Co. Park	Charleston	SC	n										yes
Y	32.82384	-80.12307	7/25/2019	Private swamp E of Bulow Co. Park	Charleston	SC	n										yes
Y	32.82376	-80.123	7/25/2019	Private swamp E of Bulow Co. Park	Charleston	SC	n										yes
Y	32.82405	-80.12254	7/25/2019	Private swamp E of Bulow Co. Park	Charleston	SC	n										yes
Y	32.82411	-80.12264	7/25/2019	Private swamp E of Bulow Co. Park	Charleston	SC	n										yes
Y	32.82417	-80.12283	7/25/2019	Private swamp E of Bulow Co. Park	Charleston	SC	n										yes
Y	32.82423	-80.12292	7/25/2019	Private swamp E of Bulow Co. Park	Charleston	SC	n										yes
Y	32.82438	-80.12315	7/25/2019	Private swamp E of Bulow Co. Park	Charleston	SC	n										yes
Y	32.82446	-80.12338	7/25/2019	Private swamp E of Bulow Co. Park	Charleston	SC	n										yes
Y	32.82446	-80.12344	7/25/2019	Private swamp E of Bulow Co. Park	Charleston	SC	n										yes
Y	32.82458	-80.1235	7/25/2019	Private swamp E of Bulow Co. Park	Charleston	SC	n										yes
Y	32.82388	-80.12227	7/29/2019	Private swamp E of Bulow Co. Park	Charleston	SC	n										yes
Y	32.82394	-80.12217	7/29/2019	Private swamp E of Bulow Co. Park	Charleston	SC	n										yes
Y	32.82389	-80.12208	7/29/2019	Private swamp E of Bulow Co. Park	Charleston	SC	n										yes
Y	32.82382	-80.12201	7/29/2019	Private swamp E of Bulow Co. Park	Charleston	SC	n										yes
Y	32.82372	-80.12182	7/29/2019	Private swamp E of Bulow Co. Park	Charleston	SC	n										yes
Y	32.82372	-80.12169	7/29/2019	Private swamp E of Bulow Co. Park	Charleston	SC	n										yes
Y	32.82369	-80.12168	7/29/2019	Private swamp E of Bulow Co. Park	Charleston	SC	n										yes
Y	32.82363	-80.12164	7/29/2019	Private swamp E of Bulow Co. Park	Charleston	SC	n										yes
Y	32.82351	-80.12143	7/29/2019	Private swamp E of Bulow Co. Park	Charleston	SC	n										yes
Y	32.82336	-80.12092	7/29/2019	Private swamp E of Bulow Co. Park	Charleston	SC	n										yes
Y	32.82317	-80.12061	7/29/2019	Private swamp E of Bulow Co. Park	Charleston	SC	n										yes
Y	32.82311	-80.12047	7/29/2019	Private swamp E of Bulow Co. Park	Charleston	SC	n										yes
Y	32.82307	-80.12045	7/29/2019	Private swamp E of Bulow Co. Park	Charleston	SC	n										yes
Y	32.82302	-80.12041	7/29/2019	Private swamp E of Bulow Co. Park	Charleston	SC	n										yes
Y	32.82294	-80.12041	7/29/2019	Private swamp E of Bulow Co. Park	Charleston	SC	n										yes
Y	32.82288	-80.12038	7/29/2019	Private swamp E of Bulow Co. Park	Charleston	SC	n										yes
Y	32.82277	-80.12027	7/29/2019	Private swamp E of Bulow Co. Park	Charleston	SC	n										yes
Y	32.82272	-80.12026	7/29/2019	Private swamp E of Bulow Co. Park	Charleston	SC	n										yes
Y	32.82262	-80.12014	7/29/2019	Private swamp E of Bulow Co. Park	Charleston	SC	n										yes
Y	32.82252	-80.12015	7/29/2019	Private swamp E of Bulow Co. Park	Charleston	SC	n										yes
Y	32.82232	-80.12009	7/29/2019	Private swamp E of Bulow Co. Park	Charleston	SC	n										yes
Y	32.82202	-80.12025	7/29/2019	Private swamp E of Bulow Co. Park	Charleston	SC	n										yes
Y	32.82203	-80.12031	7/29/2019	Private swamp E of Bulow Co. Park	Charleston	SC	n										yes
Y	32.82188	-80.12032	7/29/2019	Private swamp E of Bulow Co. Park	Charleston	SC	n										yes
Y	32.82181	-80.12032	7/29/2019	Private swamp E of Bulow Co. Park	Charleston	SC	n										yes
Y	32.82173	-80.12023	7/29/2019	Private swamp E of Bulow Co. Park	Charleston	SC	n										yes
Y	32.8216	-80.12035	7/29/2019	Private swamp E of Bulow Co. Park	Charleston	SC	n										yes
Y	32.82153	-80.12032	7/29/2019	Private swamp E of Bulow Co. Park	Charleston	SC	n										yes
Y	32.82135	-80.12012	7/29/2019	Private swamp E of Bulow Co. Park	Charleston	SC	n										yes
Y	32.82129	-80.12019	7/29/2019	Private swamp E of Bulow Co. Park	Charleston	SC	n										yes
Y	32.82125	-80.12019	7/29/2019	Private swamp E of Bulow Co. Park	Charleston	SC	n										yes
Y	32.82131	-80.12032	7/29/2019	Private swamp E of Bulow Co. Park	Charleston	SC	n										yes
Y	32.82146	-80.12052	7/29/2019	Private swamp E of Bulow Co. Park	Charleston	SC	n										yes
Y	32.82157	-80.1207	7/29/2019	Private swamp E of Bulow Co. Park	Charleston	SC	n										yes
Y	32.82167	-80.12069	7/29/2019	Private swamp E of Bulow Co. Park	Charleston	SC	n										yes
Y	32.82179	-80.1207	7/29/2019	Private swamp E of Bulow Co. Park	Charleston	SC	n										yes
Y	32.82187	-80.12075	7/29/2019	Private swamp E of Bulow Co. Park	Charleston	SC	n										yes
Y	32.82204	-80.1208	7/29/2019	Private swamp E of Bulow Co. Park	Charleston	SC	n										yes
Y	32.82211	-80.12084	7/29/2019	Private swamp E of Bulow Co. Park	Charleston	SC	n										yes
Y	32.82221	-80.121	7/29/2019	Private swamp E of Bulow Co. Park	Charleston	SC	n										yes
Y	32.82227	-80.12112	7/29/2019	Private swamp E of Bulow Co. Park	Charleston	SC	n										yes
Y	32.82241	-80.12088	7/29/2019	Private swamp E of Bulow Co. Park	Charleston	SC	n										yes
Y	32.82262	-80.12092	7/29/2019	Private swamp E of Bulow Co. Park	Charleston	SC	n										yes
Y	32.82259	-80.12083	7/29/2019	Private swamp E of Bulow Co. Park	Charleston	SC	n										yes
Y	32.82268	-80.12081	7/29/2019	Private swamp E of Bulow Co. Park	Charleston	SC	n										yes
Y	32.82267	-80.12093	7/29/2019	Private swamp E of Bulow Co. Park	Charleston	SC	n										yes
Y	32.82273	-80.12099	7/29/2019	Private swamp E of Bulow Co. Park	Charleston	SC	n										yes
Y	32.82285	-80.12091	7/29/2019	Private swamp E of Bulow Co. Park	Charleston	SC	n										yes
Y	32.82282	-80.12108	7/29/2019	Private swamp E of Bulow Co. Park	Charleston	SC	n										yes
Y	32.82306	-80.12137	7/29/2019	Private swamp E of Bulow Co. Park	Charleston	SC	n										yes
Y	32.82318	-80.12173	7/29/2019	Private swamp E of Bulow Co. Park	Charleston	SC	n										yes
Y	32.82321	-80.12177	7/29/2019	Private swamp E of Bulow Co. Park	Charleston	SC	n										yes
Y	32.8233	-80.12199	7/29/2019	Private swamp E of Bulow Co. Park	Charleston	SC	n										yes
Y	32.82341	-80.12218	7/29/2019	Private swamp E of Bulow Co. Park	Charleston	SC	n										yes
Y	32.82361	-80.1226	7/29/2019	Private swamp E of Bulow Co. Park	Charleston	SC	n										yes
Y	32.82419	-80.12221	8/1/2019	Private swamp E of Bulow Co. Park	Charleston	SC	n										yes
Y	32.82143	-80.12001	8/1/2019	Private swamp E of Bulow Co. Park	Charleston	SC	n										yes
Y	32.82132	-80.11999	8/1/2019	Private swamp E of Bulow Co. Park	Charleston	SC	n										yes
Y	32.82122	-80.12003	8/1/2019	Private swamp E of Bulow Co. Park	Charleston	SC	n										yes
Y	32.82123	-80.12012	8/1/2019	Private swamp E of Bulow Co. Park	Charleston	SC	n										yes
Y	32.82121	-80.1199	8/1/2019	Private swamp E of Bulow Co. Park	Charleston	SC	n										yes
Y	32.82106	-80.12039	8/1/2019	Private swamp E of Bulow Co. Park	Charleston	SC	n										yes
Y	32.82128	-80.12055	8/1/2019	Private swamp E of Bulow Co. Park	Charleston	SC	n										yes
Y	32.82133	-80.12051	8/1/2019	Private swamp E of Bulow Co. Park	Charleston	SC	n										yes
Y	32.82143	-80.12063	8/1/2019	Private swamp E of Bulow Co. Park	Charleston	SC	n										yes
Y	32.82157	-80.12074	8/1/2019	Private swamp E of Bulow Co. Park	Charleston	SC	n										yes
Y	32.82159	-80.12072	8/1/2019	Private swamp E of Bulow Co. Park	Charleston	SC	n										yes
Y	32.82259	-80.12003	8/7/2019	Private swamp E of Bulow Co. Park	Charleston	SC	n										yes
Y	32.82144	-80.11997	8/7/2019	Private swamp E of Bulow Co. Park	Charleston	SC	n										yes
Y	32.82141	-80.11993	8/7/2019	Private swamp E of Bulow Co. Park	Charleston	SC	n										yes
Y	32.82336	-80.12218	8/7/2019	Private swamp E of Bulow Co. Park	Charleston	SC	n										yes
Y	32.82484	-80.12466	8/10/2019	Bulow County Park area	Charleston	SC	n										yes
Y	32.82179	-80.11974	8/10/2019	Private swamp E of Bulow Co. Park	Charleston	SC	n										yes
Y	32.82154	-80.11943	8/10/2019	Private swamp E of Bulow Co. Park	Charleston	SC	n										yes
Y	32.82172	-80.11917	8/10/2019	Private swamp E of Bulow Co. Park	Charleston	SC	n										yes
Y	32.82164	-80.11925	8/10/2019	Private swamp E of Bulow Co. Park	Charleston	SC	n										yes
Y	32.82152	-80.11914	8/10/2019	Private swamp E of Bulow Co. Park	Charleston	SC	n										yes
Y	32.82151	-80.11913	8/10/2019	Private swamp E of Bulow Co. Park	Charleston	SC	n										yes
Y	32.82136	-80.11903	8/10/2019	Private swamp E of Bulow Co. Park	Charleston	SC	n										yes
Y	32.82142	-80.11938	8/10/2019	Private swamp E of Bulow Co. Park	Charleston	SC	n										yes
Y	32.8212	-80.11922	8/10/2019	Private swamp E of Bulow Co. Park	Charleston	SC	n										yes
Y	32.82091	-80.11906	8/10/2019	Private swamp E of Bulow Co. Park	Charleston	SC	n										yes
Y	32.82067	-80.11888	8/10/2019	Private swamp E of Bulow Co. Park	Charleston	SC	n										yes
Y	32.82058	-80.11882	8/10/2019	Private swamp E of Bulow Co. Park	Charleston	SC	n										yes
Y	32.82085	-80.11915	8/10/2019	Private swamp E of Bulow Co. Park	Charleston	SC	n										yes
Y	32.82113	-80.11937	8/10/2019	Private swamp E of Bulow Co. Park	Charleston	SC	n										yes
Y	32.82138	-80.11958	8/10/2019	Private swamp E of Bulow Co. Park	Charleston	SC	n										yes
Y	32.82108	-80.11956	8/10/2019	Private swamp E of Bulow Co. Park	Charleston	SC	n										yes
Y	32.82087	-80.11954	8/10/2019	Private swamp E of Bulow Co. Park	Charleston	SC	n										yes
Y	32.82106	-80.11974	8/10/2019	Private swamp E of Bulow Co. Park	Charleston	SC	n										yes
Y	32.82064	-80.1199	8/10/2019	Private swamp E of Bulow Co. Park	Charleston	SC	n										yes
Y	32.82557	-80.12517	8/10/2019	Bulow County Park area	Charleston	SC	n										yes
Y	32.83071	-80.14083	8/10/2019	Bulow County Park area	Charleston	SC	n										yes
Y	32.83757	-80.14593	8/10/2019	Bulow County Park area	Charleston	SC	n										yes
Y	32.83753	-80.14587	8/10/2019	Bulow County Park area	Charleston	SC	n										yes
Y	32.83755	-80.14574	8/10/2019	Bulow County Park area	Charleston	SC	n										yes
Y	32.83776	-80.14548	8/10/2019	Bulow County Park area	Charleston	SC	n										yes
Y	32.83729	-80.14513	8/10/2019	Bulow County Park area	Charleston	SC	n										yes
Y	32.83727	-80.1451	8/10/2019	Bulow County Park area	Charleston	SC	n										yes
Y	32.83719	-80.14502	8/10/2019	Bulow County Park area	Charleston	SC	n										yes
Y	32.83704	-80.14489	8/10/2019	Bulow County Park area	Charleston	SC	n										yes
Y	32.83694	-80.14483	8/10/2019	Bulow County Park area	Charleston	SC	n										yes
Y	32.83676	-80.14468	8/10/2019	Bulow County Park area	Charleston	SC	n										yes
Y	32.8367	-80.14466	8/10/2019	Bulow County Park area	Charleston	SC	n										yes
Y	32.83664	-80.14465	8/10/2019	Bulow County Park area	Charleston	SC	n										yes
Y	32.83653	-80.14457	8/10/2019	Bulow County Park area	Charleston	SC	n										yes
Y	32.83644	-80.14459	8/10/2019	Bulow County Park area	Charleston	SC	n										yes
Y	32.83636	-80.14458	8/10/2019	Bulow County Park area	Charleston	SC	n										yes
Y	32.83622	-80.14459	8/10/2019	Bulow County Park area	Charleston	SC	n										yes
Y	32.83606	-80.14454	8/10/2019	Bulow County Park area	Charleston	SC	n										yes
Y	32.83595	-80.14446	8/10/2019	Bulow County Park area	Charleston	SC	n										yes
Y	32.83592	-80.14444	8/10/2019	Bulow County Park area	Charleston	SC	n										yes
Y	32.83584	-80.14443	8/10/2019	Bulow County Park area	Charleston	SC	n										yes
Y	32.83566	-80.14445	8/10/2019	Bulow County Park area	Charleston	SC	n										yes
Y	32.83552	-80.14444	8/10/2019	Bulow County Park area	Charleston	SC	n										yes
Y	32.83546	-80.14439	8/10/2019	Bulow County Park area	Charleston	SC	n										yes
Y	32.83539	-80.14448	8/10/2019	Bulow County Park area	Charleston	SC	n										yes
Y	32.83529	-80.14448	8/10/2019	Bulow County Park area	Charleston	SC	n										yes
Y	32.83519	-80.14443	8/10/2019	Bulow County Park area	Charleston	SC	n										yes
Y	32.83512	-80.14438	8/10/2019	Bulow County Park area	Charleston	SC	n										yes
Y	32.83502	-80.14439	8/10/2019	Bulow County Park area	Charleston	SC	n										yes
Y	32.83494	-80.14434	8/10/2019	Bulow County Park area	Charleston	SC	n										yes
Y	32.83485	-80.14434	8/10/2019	Bulow County Park area	Charleston	SC	n										yes
Y	32.83479	-80.14423	8/10/2019	Bulow County Park area	Charleston	SC	n										yes
Y	32.83474	-80.14428	8/10/2019	Bulow County Park area	Charleston	SC	n										yes
Y	32.83465	-80.14437	8/10/2019	Bulow County Park area	Charleston	SC	n										yes
Y	32.83455	-80.1443	8/10/2019	Bulow County Park area	Charleston	SC	n										yes
Y	32.83451	-80.14421	8/10/2019	Bulow County Park area	Charleston	SC	n										yes
Y	32.83415	-80.14419	8/10/2019	Bulow County Park area	Charleston	SC	n										yes
Y	32.83406	-80.14419	8/10/2019	Bulow County Park area	Charleston	SC	n										yes
Y	32.83401	-80.14418	8/10/2019	Bulow County Park area	Charleston	SC	n										yes
Y	32.83389	-80.14417	8/10/2019	Bulow County Park area	Charleston	SC	n										yes
Y	32.83384	-80.14414	8/10/2019	Bulow County Park area	Charleston	SC	n										yes
Y	32.83373	-80.14413	8/10/2019	Bulow County Park area	Charleston	SC	n										yes
Y	32.83366	-80.1441	8/10/2019	Bulow County Park area	Charleston	SC	n										yes
Y	32.83355	-80.14402	8/10/2019	Bulow County Park area	Charleston	SC	n										yes
Y	32.8258	-80.12568	8/10/2019	Bulow County Park area	Charleston	SC	n										yes
Y	32.82079	-80.11932	8/13/2019	Private swamp E of Bulow Co. Park	Charleston	SC	n										yes
Y	32.82061	-80.11921	8/13/2019	Private swamp E of Bulow Co. Park	Charleston	SC	n										yes
Y	32.82058	-80.1191	8/13/2019	Private swamp E of Bulow Co. Park	Charleston	SC	n										yes
Y	32.82054	-80.11912	8/13/2019	Private swamp E of Bulow Co. Park	Charleston	SC	n										yes
Y	32.8203	-80.1191	8/13/2019	Private swamp E of Bulow Co. Park	Charleston	SC	n										yes
Y	32.82022	-80.11907	8/13/2019	Private swamp E of Bulow Co. Park	Charleston	SC	n										yes
Y	32.82022	-80.119	8/13/2019	Private swamp E of Bulow Co. Park	Charleston	SC	n										yes
Y	32.82025	-80.11884	8/13/2019	Private swamp E of Bulow Co. Park	Charleston	SC	n										yes
Y	32.82022	-80.11872	8/13/2019	Private swamp E of Bulow Co. Park	Charleston	SC	n										yes
Y	32.82007	-80.11893	8/13/2019	Private swamp E of Bulow Co. Park	Charleston	SC	n										yes
Y	32.82017	-80.11884	8/13/2019	Private swamp E of Bulow Co. Park	Charleston	SC	n										yes
Y	32.8227	-80.12085	8/13/2019	Private swamp E of Bulow Co. Park	Charleston	SC	n										yes
Y	32.82007	-80.11855	8/15/2019	Private swamp E of Bulow Co. Park	Charleston	SC	n										yes
Y	32.81993	-80.11855	8/15/2019	Private swamp E of Bulow Co. Park	Charleston	SC	n										yes
Y	32.81979	-80.11852	8/15/2019	Private swamp E of Bulow Co. Park	Charleston	SC	n										yes
Y	32.81996	-80.11843	8/15/2019	Private swamp E of Bulow Co. Park	Charleston	SC	n										yes
Y	32.81986	-80.11829	8/15/2019	Private swamp E of Bulow Co. Park	Charleston	SC	n										yes
Y	32.81956	-80.11819	8/15/2019	Private swamp E of Bulow Co. Park	Charleston	SC	n										yes
Y	32.81941	-80.11932	8/15/2019	Private swamp E of Bulow Co. Park	Charleston	SC	n										yes
Y	32.81944	-80.11929	8/15/2019	Private swamp E of Bulow Co. Park	Charleston	SC	n										yes
Y	32.81951	-80.11922	8/15/2019	Private swamp E of Bulow Co. Park	Charleston	SC	n										yes
Y	32.8196	-80.11926	8/15/2019	Private swamp E of Bulow Co. Park	Charleston	SC	n										yes
Y	32.81982	-80.11923	8/15/2019	Private swamp E of Bulow Co. Park	Charleston	SC	n										yes
Y	32.81976	-80.11925	8/15/2019	Private swamp E of Bulow Co. Park	Charleston	SC	n										yes
Y	32.81978	-80.11937	8/15/2019	Private swamp E of Bulow Co. Park	Charleston	SC	n										yes
Y	32.81975	-80.11945	8/15/2019	Private swamp E of Bulow Co. Park	Charleston	SC	n										yes
Y	32.82492	-80.12448	8/18/2019	Private swamp E of Bulow Co. Park	Charleston	SC	n										yes
Y	32.81942	-80.11819	8/18/2019	Private swamp E of Bulow Co. Park	Charleston	SC	n										yes
Y	32.81939	-80.11832	8/18/2019	Private swamp E of Bulow Co. Park	Charleston	SC	n										yes
Y	32.81937	-80.11833	8/18/2019	Private swamp E of Bulow Co. Park	Charleston	SC	n										yes
Y	32.8193	-80.11835	8/18/2019	Private swamp E of Bulow Co. Park	Charleston	SC	n										yes
Y	32.81914	-80.11835	8/18/2019	Private swamp E of Bulow Co. Park	Charleston	SC	n										yes
Y	32.81919	-80.11822	8/18/2019	Private swamp E of Bulow Co. Park	Charleston	SC	n										yes
Y	32.81894	-80.1181	8/18/2019	Private swamp E of Bulow Co. Park	Charleston	SC	n										yes
Y	32.81894	-80.11811	8/18/2019	Private swamp E of Bulow Co. Park	Charleston	SC	n										yes
Y	32.81892	-80.11823	8/18/2019	Private swamp E of Bulow Co. Park	Charleston	SC	n										yes
Y	32.81892	-80.11739	8/18/2019	Private swamp E of Bulow Co. Park	Charleston	SC	n										yes
Y	32.81868	-80.11743	8/18/2019	Private swamp E of Bulow Co. Park	Charleston	SC	n										yes
Y	32.81857	-80.11747	8/18/2019	Private swamp E of Bulow Co. Park	Charleston	SC	n										yes
Y	32.81893	-80.11753	8/18/2019	Private swamp E of Bulow Co. Park	Charleston	SC	n										yes
Y	32.8189	-80.11803	8/18/2019	Private swamp E of Bulow Co. Park	Charleston	SC	n										yes
Y	32.81879	-80.11848	8/18/2019	Private swamp E of Bulow Co. Park	Charleston	SC	n										yes
Y	32.81872	-80.11846	8/18/2019	Private swamp E of Bulow Co. Park	Charleston	SC	n										yes
Y	32.8187	-80.11845	8/18/2019	Private swamp E of Bulow Co. Park	Charleston	SC	n										yes
Y	32.81862	-80.11832	8/18/2019	Private swamp E of Bulow Co. Park	Charleston	SC	n										yes
Y	32.81857	-80.11825	8/18/2019	Private swamp E of Bulow Co. Park	Charleston	SC	n										yes
Y	32.81856	-80.11823	8/18/2019	Private swamp E of Bulow Co. Park	Charleston	SC	n										yes
Y	32.81847	-80.11822	8/18/2019	Private swamp E of Bulow Co. Park	Charleston	SC	n										yes
Y	32.81844	-80.11827	8/18/2019	Private swamp E of Bulow Co. Park	Charleston	SC	n										yes
Y	32.81836	-80.11822	8/18/2019	Private swamp E of Bulow Co. Park	Charleston	SC	n										yes
Y	32.81829	-80.11818	8/18/2019	Private swamp E of Bulow Co. Park	Charleston	SC	n										yes
Y	32.81817	-80.11823	8/18/2019	Private swamp E of Bulow Co. Park	Charleston	SC	n										yes
Y	32.81803	-80.11819	8/18/2019	Private swamp E of Bulow Co. Park	Charleston	SC	n										yes
Y	32.81789	-80.11815	8/18/2019	Private swamp E of Bulow Co. Park	Charleston	SC	n										yes
Y	32.81785	-80.11808	8/18/2019	Private swamp E of Bulow Co. Park	Charleston	SC	n										yes
Y	32.8178	-80.11809	8/18/2019	Private swamp E of Bulow Co. Park	Charleston	SC	n										yes
Y	32.81759	-80.11803	8/18/2019	Private swamp E of Bulow Co. Park	Charleston	SC	n										yes
Y	32.81753	-80.11794	8/18/2019	Private swamp E of Bulow Co. Park	Charleston	SC	n										yes
Y	32.81721	-80.11781	8/18/2019	Private swamp E of Bulow Co. Park	Charleston	SC	n										yes
Y	32.81721	-80.11813	8/18/2019	Private swamp E of Bulow Co. Park	Charleston	SC	n										yes
Y	32.8173	-80.11817	8/18/2019	Private swamp E of Bulow Co. Park	Charleston	SC	n										yes
Y	32.81724	-80.11814	8/18/2019	Private swamp E of Bulow Co. Park	Charleston	SC	n										yes
Y	32.81749	-80.11857	8/18/2019	Private swamp E of Bulow Co. Park	Charleston	SC	n										yes
Y	32.81764	-80.11873	8/18/2019	Private swamp E of Bulow Co. Park	Charleston	SC	n										yes
Y	32.81812	-80.11887	8/18/2019	Private swamp E of Bulow Co. Park	Charleston	SC	n										yes
Y	32.81806	-80.11887	8/18/2019	Private swamp E of Bulow Co. Park	Charleston	SC	n										yes
Y	32.81805	-80.11897	8/18/2019	Private swamp E of Bulow Co. Park	Charleston	SC	n										yes
Y	32.81815	-80.11893	8/18/2019	Private swamp E of Bulow Co. Park	Charleston	SC	n										yes
Y	32.81817	-80.11887	8/18/2019	Private swamp E of Bulow Co. Park	Charleston	SC	n										yes
Y	32.81818	-80.11895	8/18/2019	Private swamp E of Bulow Co. Park	Charleston	SC	n										yes
Y	32.81826	-80.11918	8/18/2019	Private swamp E of Bulow Co. Park	Charleston	SC	n										yes
Y	32.81834	-80.11903	8/18/2019	Private swamp E of Bulow Co. Park	Charleston	SC	n										yes
Y	32.81853	-80.11903	8/18/2019	Private swamp E of Bulow Co. Park	Charleston	SC	n										yes
Y	32.81858	-80.11898	8/18/2019	Private swamp E of Bulow Co. Park	Charleston	SC	n										yes
Y	32.81865	-80.11916	8/18/2019	Private swamp E of Bulow Co. Park	Charleston	SC	n										yes
Y	32.81855	-80.11954	8/18/2019	Private swamp E of Bulow Co. Park	Charleston	SC	n										yes
Y	32.81853	-80.11956	8/18/2019	Private swamp E of Bulow Co. Park	Charleston	SC	n										yes
Y	32.81868	-80.11923	8/18/2019	Private swamp E of Bulow Co. Park	Charleston	SC	n										yes
Y	32.8187	-80.11919	8/18/2019	Private swamp E of Bulow Co. Park	Charleston	SC	n										yes
Y	32.81875	-80.1192	8/18/2019	Private swamp E of Bulow Co. Park	Charleston	SC	n										yes
Y	32.81886	-80.1191	8/18/2019	Private swamp E of Bulow Co. Park	Charleston	SC	n										yes
Y	32.81887	-80.119	8/18/2019	Private swamp E of Bulow Co. Park	Charleston	SC	n										yes
Y	32.81899	-80.11911	8/18/2019	Private swamp E of Bulow Co. Park	Charleston	SC	n										yes
Y	32.82582	-80.12562	8/18/2019	Bulow County Park area	Charleston	SC	n										yes
Y	32.81574	-80.11715	8/18/2019	Private swamp E of Bulow Co. Park	Charleston	SC	n										yes
Y	33.15378	-79.54859	8/20/2019	Wambaw swamp	Charleston	SC	n										yes
Y	32.82801	-80.13026	8/22/2019	Bulow County Park area	Charleston	SC	n										yes
Y	32.82587	-80.12969	8/22/2019	Bulow County Park area	Charleston	SC	n										yes
Y	32.83406	-80.14445	8/22/2019	Bulow County Park area	Charleston	SC	n										yes
Y	32.83489	-80.14428	8/22/2019	Bulow County Park area	Charleston	SC	n										yes
Y	32.82992	-80.14175	8/22/2019	Bulow County Park area	Charleston	SC	n										yes
Y	32.81884	-80.1172	8/22/2019	Private swamp E of Bulow Co. Park	Charleston	SC	n										yes
Y	32.81871	-80.11708	8/22/2019	Private swamp E of Bulow Co. Park	Charleston	SC	n										yes
Y	32.81859	-80.11699	8/22/2019	Private swamp E of Bulow Co. Park	Charleston	SC	n										yes
Y	32.81846	-80.11697	8/22/2019	Private swamp E of Bulow Co. Park	Charleston	SC	n										yes
Y	32.8184	-80.11684	8/22/2019	Private swamp E of Bulow Co. Park	Charleston	SC	n										yes
Y	32.81704	-80.1178	8/22/2019	Private swamp E of Bulow Co. Park	Charleston	SC	n										yes
Y	32.81694	-80.11768	8/22/2019	Private swamp E of Bulow Co. Park	Charleston	SC	n										yes
Y	32.81693	-80.11757	8/22/2019	Private swamp E of Bulow Co. Park	Charleston	SC	n										yes
Y	32.81683	-80.11758	8/22/2019	Private swamp E of Bulow Co. Park	Charleston	SC	n										yes
Y	32.81676	-80.11755	8/22/2019	Private swamp E of Bulow Co. Park	Charleston	SC	n										yes
Y	32.81672	-80.11743	8/22/2019	Private swamp E of Bulow Co. Park	Charleston	SC	n										yes
Y	32.81659	-80.11721	8/22/2019	Private swamp E of Bulow Co. Park	Charleston	SC	n										yes
Y	32.81656	-80.11719	8/22/2019	Private swamp E of Bulow Co. Park	Charleston	SC	n										yes
Y	32.81646	-80.1172	8/22/2019	Private swamp E of Bulow Co. Park	Charleston	SC	n										yes
Y	32.81644	-80.11742	8/22/2019	Private swamp E of Bulow Co. Park	Charleston	SC	n										yes
Y	32.81636	-80.11736	8/22/2019	Private swamp E of Bulow Co. Park	Charleston	SC	n										yes
Y	32.81637	-80.11726	8/22/2019	Private swamp E of Bulow Co. Park	Charleston	SC	n										yes
Y	32.81628	-80.11725	8/22/2019	Private swamp E of Bulow Co. Park	Charleston	SC	n										yes
Y	32.81618	-80.11715	8/22/2019	Private swamp E of Bulow Co. Park	Charleston	SC	n										yes
Y	32.81609	-80.11729	8/22/2019	Private swamp E of Bulow Co. Park	Charleston	SC	n										yes
Y	32.81599	-80.11719	8/22/2019	Private swamp E of Bulow Co. Park	Charleston	SC	n										yes
Y	32.81567	-80.11716	8/22/2019	Private swamp E of Bulow Co. Park	Charleston	SC	n										yes
Y	32.81558	-80.11757	8/22/2019	Private swamp E of Bulow Co. Park	Charleston	SC	n										yes
Y	32.81565	-80.11771	8/22/2019	Private swamp E of Bulow Co. Park	Charleston	SC	n										yes
Y	32.81591	-80.11753	8/22/2019	Private swamp E of Bulow Co. Park	Charleston	SC	n										yes
Y	32.81734	-80.11858	8/25/2019	Private swamp E of Bulow Co. Park	Charleston	SC	n										yes
Y	32.81704	-80.11846	8/25/2019	Private swamp E of Bulow Co. Park	Charleston	SC	n										yes
Y	32.81684	-80.11832	8/25/2019	Private swamp E of Bulow Co. Park	Charleston	SC	n										yes
Y	32.8169	-80.11823	8/25/2019	Private swamp E of Bulow Co. Park	Charleston	SC	n										yes
Y	32.81684	-80.11821	8/25/2019	Private swamp E of Bulow Co. Park	Charleston	SC	n										yes
Y	32.81674	-80.11828	8/25/2019	Private swamp E of Bulow Co. Park	Charleston	SC	n										yes
Y	32.81663	-80.11818	8/25/2019	Private swamp E of Bulow Co. Park	Charleston	SC	n										yes
Y	32.81641	-80.11806	8/25/2019	Private swamp E of Bulow Co. Park	Charleston	SC	n										yes
Y	32.81636	-80.11806	8/25/2019	Private swamp E of Bulow Co. Park	Charleston	SC	n										yes
Y	32.81638	-80.11818	8/25/2019	Private swamp E of Bulow Co. Park	Charleston	SC	n										yes
Y	32.81624	-80.11806	8/25/2019	Private swamp E of Bulow Co. Park	Charleston	SC	n										yes
Y	32.81631	-80.11797	8/25/2019	Private swamp E of Bulow Co. Park	Charleston	SC	n										yes
Y	32.81627	-80.11791	8/25/2019	Private swamp E of Bulow Co. Park	Charleston	SC	n										yes
Y	32.81619	-80.1179	8/25/2019	Private swamp E of Bulow Co. Park	Charleston	SC	n										yes
Y	32.81606	-80.11788	8/25/2019	Private swamp E of Bulow Co. Park	Charleston	SC	n										yes
Y	32.816	-80.11784	8/25/2019	Private swamp E of Bulow Co. Park	Charleston	SC	n										yes
Y	32.81599	-80.11777	8/25/2019	Private swamp E of Bulow Co. Park	Charleston	SC	n										yes
Y	32.81604	-80.11763	8/25/2019	Private swamp E of Bulow Co. Park	Charleston	SC	n										yes
Y	32.81593	-80.1178	8/25/2019	Private swamp E of Bulow Co. Park	Charleston	SC	n										yes
Y	32.81593	-80.11776	8/25/2019	Private swamp E of Bulow Co. Park	Charleston	SC	n										yes
Y	32.81572	-80.11766	8/25/2019	Private swamp E of Bulow Co. Park	Charleston	SC	n										yes
Y	32.8157	-80.11758	8/25/2019	Private swamp E of Bulow Co. Park	Charleston	SC	n										yes
Y	32.81594	-80.11797	8/25/2019	Private swamp E of Bulow Co. Park	Charleston	SC	n										yes
Y	32.81571	-80.11781	8/25/2019	Private swamp E of Bulow Co. Park	Charleston	SC	n										yes
Y	32.81566	-80.11772	8/25/2019	Private swamp E of Bulow Co. Park	Charleston	SC	n										yes
Y	32.81553	-80.11774	8/25/2019	Private swamp E of Bulow Co. Park	Charleston	SC	n										yes
Y	32.82696	-80.12617	8/27/2019	Bulow County Park area	Charleston	SC	n										yes
Y	32.82722	-80.12637	8/27/2019	Bulow County Park area	Charleston	SC	n										yes
Y	32.81507	-80.11721	8/27/2019	Private swamp E of Bulow Co. Park	Charleston	SC	n										yes
Y	32.81501	-80.11722	8/27/2019	Private swamp E of Bulow Co. Park	Charleston	SC	n										yes
Y	32.81493	-80.11722	8/27/2019	Private swamp E of Bulow Co. Park	Charleston	SC	n										yes
Y	32.81491	-80.11718	8/27/2019	Private swamp E of Bulow Co. Park	Charleston	SC	n										yes
Y	32.81488	-80.11703	8/27/2019	Private swamp E of Bulow Co. Park	Charleston	SC	n										yes
Y	32.81479	-80.11697	8/27/2019	Private swamp E of Bulow Co. Park	Charleston	SC	n										yes
Y	32.81476	-80.11684	8/27/2019	Private swamp E of Bulow Co. Park	Charleston	SC	n										yes
Y	32.81475	-80.11683	8/27/2019	Private swamp E of Bulow Co. Park	Charleston	SC	n										yes
Y	32.8147	-80.11669	8/27/2019	Private swamp E of Bulow Co. Park	Charleston	SC	n										yes
Y	32.81469	-80.11657	8/27/2019	Private swamp E of Bulow Co. Park	Charleston	SC	n										yes
Y	32.81463	-80.11618	8/27/2019	Private swamp E of Bulow Co. Park	Charleston	SC	n										yes
Y	32.81457	-80.1162	8/27/2019	Private swamp E of Bulow Co. Park	Charleston	SC	n										yes
Y	32.81472	-80.11614	8/27/2019	Private swamp E of Bulow Co. Park	Charleston	SC	n										yes
Y	32.81464	-80.11606	8/27/2019	Private swamp E of Bulow Co. Park	Charleston	SC	n										yes
Y	32.81469	-80.11581	8/27/2019	Private swamp E of Bulow Co. Park	Charleston	SC	n										yes
Y	32.81471	-80.11587	8/27/2019	Private swamp E of Bulow Co. Park	Charleston	SC	n										yes
Y	32.81462	-80.11573	8/27/2019	Private swamp E of Bulow Co. Park	Charleston	SC	n										yes
Y	32.81463	-80.11567	8/27/2019	Private swamp E of Bulow Co. Park	Charleston	SC	n										yes
Y	32.81469	-80.11562	8/27/2019	Private swamp E of Bulow Co. Park	Charleston	SC	n										yes
Y	32.8148	-80.11569	8/27/2019	Private swamp E of Bulow Co. Park	Charleston	SC	n										yes
Y	32.81492	-80.11572	8/27/2019	Private swamp E of Bulow Co. Park	Charleston	SC	n										yes
Y	32.81502	-80.1157	8/27/2019	Private swamp E of Bulow Co. Park	Charleston	SC	n										yes
Y	32.81483	-80.11562	8/27/2019	Private swamp E of Bulow Co. Park	Charleston	SC	n										yes
Y	32.81498	-80.11555	8/27/2019	Private swamp E of Bulow Co. Park	Charleston	SC	n										yes
Y	32.81498	-80.11555	8/27/2019	Private swamp E of Bulow Co. Park	Charleston	SC	n										yes
Y	32.81491	-80.11556	8/27/2019	Private swamp E of Bulow Co. Park	Charleston	SC	n										yes
Y	32.81487	-80.11555	8/27/2019	Private swamp E of Bulow Co. Park	Charleston	SC	n										yes
Y	32.8149	-80.1155	8/27/2019	Private swamp E of Bulow Co. Park	Charleston	SC	n										yes
Y	32.81503	-80.11546	8/27/2019	Private swamp E of Bulow Co. Park	Charleston	SC	n										yes
Y	32.81501	-80.11548	8/27/2019	Private swamp E of Bulow Co. Park	Charleston	SC	n										yes
Y	32.81484	-80.11546	8/27/2019	Private swamp E of Bulow Co. Park	Charleston	SC	n										yes
Y	32.81488	-80.11539	8/27/2019	Private swamp E of Bulow Co. Park	Charleston	SC	n										yes
Y	32.81495	-80.11535	8/27/2019	Private swamp E of Bulow Co. Park	Charleston	SC	n										yes
Y	32.81495	-80.11523	8/27/2019	Private swamp E of Bulow Co. Park	Charleston	SC	n										yes
Y	32.81539	-80.11507	8/31/2019	Private swamp E of Bulow Co. Park	Charleston	SC	n										yes
Y	32.81549	-80.11501	8/31/2019	Private swamp E of Bulow Co. Park	Charleston	SC	n										yes
Y	32.81584	-80.11449	8/31/2019	Private swamp E of Bulow Co. Park	Charleston	SC	n										yes
Y	32.81597	-80.11452	8/31/2019	Private swamp E of Bulow Co. Park	Charleston	SC	n										yes
Y	32.81592	-80.11463	8/31/2019	Private swamp E of Bulow Co. Park	Charleston	SC	n										yes
Y	32.81604	-80.11482	8/31/2019	Private swamp E of Bulow Co. Park	Charleston	SC	n										yes
Y	32.81615	-80.11451	8/31/2019	Private swamp E of Bulow Co. Park	Charleston	SC	n										yes
Y	32.81658	-80.11503	8/31/2019	Private swamp E of Bulow Co. Park	Charleston	SC	n										yes
Y	32.81641	-80.11503	8/31/2019	Private swamp E of Bulow Co. Park	Charleston	SC	n										yes
Y	32.81632	-80.11496	8/31/2019	Private swamp E of Bulow Co. Park	Charleston	SC	n										yes
Y	32.81644	-80.1148	8/31/2019	Private swamp E of Bulow Co. Park	Charleston	SC	n										yes
Y	32.81633	-80.11491	8/31/2019	Private swamp E of Bulow Co. Park	Charleston	SC	n										yes
Y	32.81626	-80.11498	8/31/2019	Private swamp E of Bulow Co. Park	Charleston	SC	n										yes
Y	32.81599	-80.11527	8/31/2019	Private swamp E of Bulow Co. Park	Charleston	SC	n										yes
Y	32.81596	-80.11535	8/31/2019	Private swamp E of Bulow Co. Park	Charleston	SC	n										yes
Y	32.81564	-80.11555	8/31/2019	Private swamp E of Bulow Co. Park	Charleston	SC	n										yes
Y	32.8144	-80.11345	8/31/2019	Private swamp E of Bulow Co. Park	Charleston	SC	n										yes
Y	32.82756	-80.12817	9/16/2019	Bulow County Park area	Charleston	SC	n										yes
Y	32.82313	-80.12057	9/20/2019	Private swamp E of Bulow Co. Park	Charleston	SC	n										yes
Y	32.82219	-80.12	9/20/2019	Private swamp E of Bulow Co. Park	Charleston	SC	n										yes
Y	32.82027	-80.11849	9/20/2019	Private swamp E of Bulow Co. Park	Charleston	SC	n										yes
Y	32.82019	-80.11841	9/20/2019	Private swamp E of Bulow Co. Park	Charleston	SC	n										yes
Y	32.8201	-80.11813	9/20/2019	Private swamp E of Bulow Co. Park	Charleston	SC	n										yes
Y	32.82009	-80.11799	9/20/2019	Private swamp E of Bulow Co. Park	Charleston	SC	n										yes
Y	32.8201	-80.11781	9/20/2019	Private swamp E of Bulow Co. Park	Charleston	SC	n										yes
Y	32.82001	-80.11762	9/20/2019	Private swamp E of Bulow Co. Park	Charleston	SC	n										yes
Y	32.81995	-80.11768	9/20/2019	Private swamp E of Bulow Co. Park	Charleston	SC	n										yes
Y	32.81989	-80.11797	9/20/2019	Private swamp E of Bulow Co. Park	Charleston	SC	n										yes
Y	32.81994	-80.11802	9/20/2019	Private swamp E of Bulow Co. Park	Charleston	SC	n										yes
Y	32.83041	-80.14269	9/20/2019	Bulow County Park area	Charleston	SC	n										yes
Y	32.83051	-80.14277	9/20/2019	Bulow County Park area	Charleston	SC	n										yes
Y	32.83055	-80.14292	9/20/2019	Bulow County Park area	Charleston	SC	n										yes
Y	32.83066	-80.14288	9/20/2019	Bulow County Park area	Charleston	SC	n										yes
Y	32.8307	-80.14273	9/20/2019	Bulow County Park area	Charleston	SC	n										yes
Y	32.81879	-80.11707	9/24/2019	Private swamp E of Bulow Co. Park	Charleston	SC	n										yes
Y	32.81803	-80.11656	9/24/2019	Private swamp E of Bulow Co. Park	Charleston	SC	n										yes
Y	32.81805	-80.11665	9/24/2019	Private swamp E of Bulow Co. Park	Charleston	SC	n										yes
Y	32.81797	-80.11671	9/24/2019	Private swamp E of Bulow Co. Park	Charleston	SC	n										yes
Y	32.81788	-80.11661	9/24/2019	Private swamp E of Bulow Co. Park	Charleston	SC	n										yes
Y	32.81778	-80.11657	9/24/2019	Private swamp E of Bulow Co. Park	Charleston	SC	n										yes
Y	32.81774	-80.11652	9/24/2019	Private swamp E of Bulow Co. Park	Charleston	SC	n										yes
Y	32.81776	-80.1161	9/24/2019	Private swamp E of Bulow Co. Park	Charleston	SC	n										yes
Y	32.81769	-80.11607	9/24/2019	Private swamp E of Bulow Co. Park	Charleston	SC	n										yes
Y	32.81725	-80.11554	9/24/2019	Private swamp E of Bulow Co. Park	Charleston	SC	n										yes
Y	32.81716	-80.11545	9/24/2019	Private swamp E of Bulow Co. Park	Charleston	SC	n										yes
Y	32.81707	-80.11533	9/24/2019	Private swamp E of Bulow Co. Park	Charleston	SC	n										yes
Y	32.81683	-80.11514	9/24/2019	Private swamp E of Bulow Co. Park	Charleston	SC	n										yes
Y	32.81692	-80.11534	9/24/2019	Private swamp E of Bulow Co. Park	Charleston	SC	n										yes
Y	32.81696	-80.116	9/24/2019	Private swamp E of Bulow Co. Park	Charleston	SC	n										yes
Y	32.81978	-80.11745	10/4/2019	Private swamp E of Bulow Co. Park	Charleston	SC	n										yes
Y	32.81974	-80.11738	10/4/2019	Private swamp E of Bulow Co. Park	Charleston	SC	n										yes
Y	32.81964	-80.11729	10/4/2019	Private swamp E of Bulow Co. Park	Charleston	SC	n										yes
Y	32.81945	-80.11716	10/4/2019	Private swamp E of Bulow Co. Park	Charleston	SC	n										yes
Y	32.81924	-80.11703	10/4/2019	Private swamp E of Bulow Co. Park	Charleston	SC	n										yes
Y	32.83049	-80.14392	11/20/2019	Bulow County Park area	Charleston	SC	n										yes
Y	32.81518	-80.11632	11/22/2019	Private swamp E of Bulow Co. Park	Charleston	SC	n										yes
Y	32.81518	-80.11641	11/22/2019	Private swamp E of Bulow Co. Park	Charleston	SC	n										yes
Y	32.81514	-80.11652	11/22/2019	Private swamp E of Bulow Co. Park	Charleston	SC	n										yes
Y	32.80685	-80.12012	12/12/2019	Bear Swamp	Charleston	SC	n										yes
Y	32.80662	-80.11992	12/12/2019	Bear Swamp	Charleston	SC	n										yes
Y	32.80687	-80.11958	12/12/2019	Bear Swamp	Charleston	SC	n										yes
Y	32.80702	-80.11961	12/12/2019	Bear Swamp	Charleston	SC	n										yes
Y	32.80711	-80.11961	12/12/2019	Bear Swamp	Charleston	SC	n										yes
Y	32.80643	-80.11922	12/12/2019	Bear Swamp	Charleston	SC	n										yes
Y	32.80639	-80.11914	12/12/2019	Bear Swamp	Charleston	SC	n										yes
Y	32.80645	-80.1196	12/12/2019	Bear Swamp	Charleston	SC	n										yes
Y	32.80648	-80.11972	12/12/2019	Bear Swamp	Charleston	SC	n										yes
Y	32.80647	-80.11979	12/12/2019	Bear Swamp	Charleston	SC	n										yes
Y	32.80631	-80.11994	12/12/2019	Bear Swamp	Charleston	SC	n										yes
Y	32.80657	-80.11981	12/12/2019	Bear Swamp	Charleston	SC	n										yes
Y	32.8067	-80.11967	12/12/2019	Bear Swamp	Charleston	SC	n										yes
Y	32.80676	-80.11967	12/12/2019	Bear Swamp	Charleston	SC	n										yes
Y	32.8069	-80.11974	12/12/2019	Bear Swamp	Charleston	SC	n										yes
Y	32.80682	-80.11989	12/12/2019	Bear Swamp	Charleston	SC	n										yes
Y	32.80666	-80.12012	12/12/2019	Bear Swamp	Charleston	SC	n										yes
Y	32.80653	-80.12017	12/12/2019	Bear Swamp	Charleston	SC	n										yes
Y	32.80624	-80.12031	12/12/2019	Bear Swamp	Charleston	SC	n										yes
Y	32.80605	-80.12032	12/12/2019	Bear Swamp	Charleston	SC	n										yes
Y	32.80608	-80.12048	12/12/2019	Bear Swamp	Charleston	SC	n										yes
Y	32.80632	-80.11938	12/12/2019	Bear Swamp	Charleston	SC	n										yes
Y	32.80634	-80.11947	12/12/2019	Bear Swamp	Charleston	SC	n										yes
Y	32.80627	-80.11963	12/12/2019	Bear Swamp	Charleston	SC	n										yes
Y	32.80627	-80.11983	12/12/2019	Bear Swamp	Charleston	SC	n										yes
Y	32.80618	-80.12053	12/12/2019	Bear Swamp	Charleston	SC	n										yes
Y	32.80624	-80.12055	12/12/2019	Bear Swamp	Charleston	SC	n										yes
Y	32.80688	-80.12004	12/12/2019	Bear Swamp	Charleston	SC	n										yes
Y	32.80708	-80.11959	12/12/2019	Bear Swamp	Charleston	SC	n										yes
Y	32.80713	-80.11958	12/12/2019	Bear Swamp	Charleston	SC	n										yes
Y	32.8072	-80.11961	12/12/2019	Bear Swamp	Charleston	SC	n										yes
Y	32.80717	-80.11975	12/12/2019	Bear Swamp	Charleston	SC	n										yes
Y	32.80714	-80.11984	12/12/2019	Bear Swamp	Charleston	SC	n										yes
Y	32.80644	-80.12053	12/12/2019	Bear Swamp	Charleston	SC	n										yes
Y	32.80668	-80.12048	12/12/2019	Bear Swamp	Charleston	SC	n										yes
Y	32.80687	-80.12042	12/12/2019	Bear Swamp	Charleston	SC	n										yes
Y	32.80704	-80.12031	12/12/2019	Bear Swamp	Charleston	SC	n										yes
Y	32.80716	-80.12023	12/12/2019	Bear Swamp	Charleston	SC	n										yes
Y	32.80741	-80.12	12/12/2019	Bear Swamp	Charleston	SC	n										yes
Y	32.8075	-80.11987	12/12/2019	Bear Swamp	Charleston	SC	n										yes
Y	32.80756	-80.11973	12/12/2019	Bear Swamp	Charleston	SC	n										yes
Y	32.80756	-80.1195	12/12/2019	Bear Swamp	Charleston	SC	n										yes
Y	32.80764	-80.11954	12/12/2019	Bear Swamp	Charleston	SC	n										yes
Y	32.80777	-80.11953	12/12/2019	Bear Swamp	Charleston	SC	n										yes
Y	32.80775	-80.11961	12/12/2019	Bear Swamp	Charleston	SC	n										yes
Y	32.80766	-80.1198	12/12/2019	Bear Swamp	Charleston	SC	n										yes
Y	32.80754	-80.1199	12/12/2019	Bear Swamp	Charleston	SC	n										yes
Y	32.80739	-80.12011	12/12/2019	Bear Swamp	Charleston	SC	n										yes
Y	32.80724	-80.12024	12/12/2019	Bear Swamp	Charleston	SC	n										yes
Y	32.80708	-80.12046	12/12/2019	Bear Swamp	Charleston	SC	n										yes
Y	32.80593	-80.12015	12/12/2019	Bear Swamp	Charleston	SC	n										yes
Y	32.80578	-80.1201	12/12/2019	Bear Swamp	Charleston	SC	n										yes
Y	32.80576	-80.11998	12/12/2019	Bear Swamp	Charleston	SC	n										yes
Y	32.80563	-80.11996	12/12/2019	Bear Swamp	Charleston	SC	n										yes
Y	32.80564	-80.11985	12/12/2019	Bear Swamp	Charleston	SC	n										yes
Y	32.80573	-80.11985	12/12/2019	Bear Swamp	Charleston	SC	n										yes
Y	32.80582	-80.11993	12/12/2019	Bear Swamp	Charleston	SC	n										yes
Y	32.80587	-80.11997	12/12/2019	Bear Swamp	Charleston	SC	n										yes
Y	32.80587	-80.11997	12/12/2019	Bear Swamp	Charleston	SC	n										yes
Y	32.80595	-80.11974	12/12/2019	Bear Swamp	Charleston	SC	n										yes
Y	32.80578	-80.11961	12/12/2019	Bear Swamp	Charleston	SC	n										yes
Y	32.80587	-80.11969	12/12/2019	Bear Swamp	Charleston	SC	n										yes
Y	32.80603	-80.11988	12/12/2019	Bear Swamp	Charleston	SC	n										yes
Y	32.8061	-80.11964	12/12/2019	Bear Swamp	Charleston	SC	n										yes
Y	32.80601	-80.11954	12/12/2019	Bear Swamp	Charleston	SC	n										yes
Y	32.80591	-80.11945	12/12/2019	Bear Swamp	Charleston	SC	n										yes
Y	32.80604	-80.11969	12/12/2019	Bear Swamp	Charleston	SC	n										yes
Y	32.80621	-80.1197	12/12/2019	Bear Swamp	Charleston	SC	n										yes
Y	32.80626	-80.11955	12/12/2019	Bear Swamp	Charleston	SC	n										yes
Y	32.80606	-80.11933	12/12/2019	Bear Swamp	Charleston	SC	n										yes
Y	32.80598	-80.11929	12/12/2019	Bear Swamp	Charleston	SC	n										yes
Y	32.8059	-80.11915	12/12/2019	Bear Swamp	Charleston	SC	n										yes
Y	32.80599	-80.11912	12/12/2019	Bear Swamp	Charleston	SC	n										yes
Y	32.80608	-80.11931	12/12/2019	Bear Swamp	Charleston	SC	n										yes
Y	32.80626	-80.11942	12/12/2019	Bear Swamp	Charleston	SC	n										yes
Y	32.80636	-80.11938	12/12/2019	Bear Swamp	Charleston	SC	n										yes
Y	32.80625	-80.1192	12/12/2019	Bear Swamp	Charleston	SC	n										yes
Y	32.80598	-80.11903	12/12/2019	Bear Swamp	Charleston	SC	n										yes
Y	32.80601	-80.1187	12/12/2019	Bear Swamp	Charleston	SC	n										yes
Y	32.80604	-80.11907	12/12/2019	Bear Swamp	Charleston	SC	n										yes
Y	32.80614	-80.11917	12/12/2019	Bear Swamp	Charleston	SC	n										yes
Y	32.80632	-80.11926	12/12/2019	Bear Swamp	Charleston	SC	n										yes
Y	32.80794	-80.11921	12/12/2019	Bear Swamp	Charleston	SC	n										yes
Y	32.80787	-80.11924	12/12/2019	Bear Swamp	Charleston	SC	n										yes
Y	32.80782	-80.11931	12/12/2019	Bear Swamp	Charleston	SC	n										yes
Y	32.80793	-80.11939	12/12/2019	Bear Swamp	Charleston	SC	n										yes
Y	32.8078	-80.11955	12/12/2019	Bear Swamp	Charleston	SC	n										yes
Y	32.80766	-80.11956	12/12/2019	Bear Swamp	Charleston	SC	n										yes
Y	32.80774	-80.11942	12/12/2019	Bear Swamp	Charleston	SC	n										yes
Y	32.80768	-80.11928	12/12/2019	Bear Swamp	Charleston	SC	n										yes
Y	32.80825	-80.11893	12/12/2019	Bear Swamp	Charleston	SC	n										yes
Y	32.80818	-80.11875	12/12/2019	Bear Swamp	Charleston	SC	n										yes
Y	32.80824	-80.11874	12/12/2019	Bear Swamp	Charleston	SC	n										yes
Y	32.8083	-80.11871	12/12/2019	Bear Swamp	Charleston	SC	n										yes
Y	32.80832	-80.11861	12/12/2019	Bear Swamp	Charleston	SC	n										yes
Y	32.80835	-80.1186	12/12/2019	Bear Swamp	Charleston	SC	n										yes
Y	32.80839	-80.11869	12/12/2019	Bear Swamp	Charleston	SC	n										yes
Y	32.80878	-80.11877	12/12/2019	Bear Swamp	Charleston	SC	n										yes
Y	32.80832	-80.11875	12/12/2019	Bear Swamp	Charleston	SC	n										yes
Y	32.80828	-80.11894	12/12/2019	Bear Swamp	Charleston	SC	n										yes
Y	32.80527	-80.11937	12/20/2019	Bear Swamp	Charleston	SC	n										yes
Y	32.80502	-80.11938	12/20/2019	Bear Swamp	Charleston	SC	n										yes
Y	32.80495	-80.11939	12/20/2019	Bear Swamp	Charleston	SC	n										yes
Y	32.80483	-80.11938	12/20/2019	Bear Swamp	Charleston	SC	n										yes
Y	32.80465	-80.11935	12/20/2019	Bear Swamp	Charleston	SC	n										yes
Y	32.80453	-80.11935	12/20/2019	Bear Swamp	Charleston	SC	n										yes
Y	32.80444	-80.11942	12/20/2019	Bear Swamp	Charleston	SC	n										yes
Y	32.80487	-80.11948	12/20/2019	Bear Swamp	Charleston	SC	n										yes
Y	32.80501	-80.11952	12/20/2019	Bear Swamp	Charleston	SC	n										yes
Y	32.80507	-80.11956	12/20/2019	Bear Swamp	Charleston	SC	n										yes
Y	32.80517	-80.11951	12/20/2019	Bear Swamp	Charleston	SC	n										yes
Y	32.80518	-80.11962	12/20/2019	Bear Swamp	Charleston	SC	n										yes
Y	32.80527	-80.11964	12/20/2019	Bear Swamp	Charleston	SC	n										yes
Y	32.80522	-80.11977	12/20/2019	Bear Swamp	Charleston	SC	n										yes
Y	32.80519	-80.11983	12/20/2019	Bear Swamp	Charleston	SC	n										yes
Y	32.80503	-80.11987	12/20/2019	Bear Swamp	Charleston	SC	n										yes
Y	32.80501	-80.11991	12/20/2019	Bear Swamp	Charleston	SC	n										yes
Y	32.80509	-80.11993	12/20/2019	Bear Swamp	Charleston	SC	n										yes
Y	32.80523	-80.1199	12/20/2019	Bear Swamp	Charleston	SC	n										yes
Y	32.8052	-80.12013	12/20/2019	Bear Swamp	Charleston	SC	n										yes
Y	32.80528	-80.12021	12/20/2019	Bear Swamp	Charleston	SC	n										yes
Y	32.80528	-80.12021	12/20/2019	Bear Swamp	Charleston	SC	n										yes
Y	32.80532	-80.11993	12/20/2019	Bear Swamp	Charleston	SC	n										yes
Y	32.80538	-80.1197	12/20/2019	Bear Swamp	Charleston	SC	n										yes
Y	32.80542	-80.1197	12/20/2019	Bear Swamp	Charleston	SC	n										yes
Y	32.8054	-80.11977	12/20/2019	Bear Swamp	Charleston	SC	n										yes
Y	32.80537	-80.11989	12/20/2019	Bear Swamp	Charleston	SC	n										yes
Y	32.80538	-80.12006	12/20/2019	Bear Swamp	Charleston	SC	n										yes
Y	32.80544	-80.12012	12/20/2019	Bear Swamp	Charleston	SC	n										yes
Y	32.80551	-80.12008	12/20/2019	Bear Swamp	Charleston	SC	n										yes
Y	32.80552	-80.11996	12/20/2019	Bear Swamp	Charleston	SC	n										yes
Y	32.80559	-80.11983	12/20/2019	Bear Swamp	Charleston	SC	n										yes
Y	32.8056	-80.1199	12/20/2019	Bear Swamp	Charleston	SC	n										yes
Y	32.8056	-80.1199	12/20/2019	Bear Swamp	Charleston	SC	n										yes
Y	32.80596	-80.12044	12/20/2019	Bear Swamp	Charleston	SC	n										yes
Y	32.80583	-80.12035	12/20/2019	Bear Swamp	Charleston	SC	n										yes
Y	32.80843	-80.11855	12/20/2019	Bear Swamp	Charleston	SC	n										yes
Y	32.80846	-80.11857	12/20/2019	Bear Swamp	Charleston	SC	n										yes
Y	32.80858	-80.11855	12/20/2019	Bear Swamp	Charleston	SC	n										yes
Y	32.80868	-80.11857	12/20/2019	Bear Swamp	Charleston	SC	n										yes
Y	32.80877	-80.11858	12/20/2019	Bear Swamp	Charleston	SC	n										yes
Y	32.8088	-80.11858	12/20/2019	Bear Swamp	Charleston	SC	n										yes
Y	32.80898	-80.11858	12/20/2019	Bear Swamp	Charleston	SC	n										yes
Y	32.80906	-80.11861	12/20/2019	Bear Swamp	Charleston	SC	n										yes
Y	32.80919	-80.11852	12/20/2019	Bear Swamp	Charleston	SC	n										yes
Y	32.80927	-80.11855	12/20/2019	Bear Swamp	Charleston	SC	n										yes
Y	32.80931	-80.11855	12/20/2019	Bear Swamp	Charleston	SC	n										yes
Y	32.80944	-80.11848	12/20/2019	Bear Swamp	Charleston	SC	n										yes
Y	32.8095	-80.11855	12/20/2019	Bear Swamp	Charleston	SC	n										yes
Y	32.80962	-80.11868	12/20/2019	Bear Swamp	Charleston	SC	n										yes
Y	32.80969	-80.11857	12/20/2019	Bear Swamp	Charleston	SC	n										yes
Y	32.80975	-80.11863	12/20/2019	Bear Swamp	Charleston	SC	n										yes
Y	32.80984	-80.11868	12/20/2019	Bear Swamp	Charleston	SC	n										yes
Y	32.80985	-80.11859	12/20/2019	Bear Swamp	Charleston	SC	n										yes
Y	32.80996	-80.11861	12/20/2019	Bear Swamp	Charleston	SC	n										yes
Y	32.81005	-80.11855	12/20/2019	Bear Swamp	Charleston	SC	n										yes
Y	32.81011	-80.11868	12/20/2019	Bear Swamp	Charleston	SC	n										yes
Y	32.81017	-80.11852	12/20/2019	Bear Swamp	Charleston	SC	n										yes
Y	32.81025	-80.1186	12/20/2019	Bear Swamp	Charleston	SC	n										yes
Y	32.81029	-80.11861	12/20/2019	Bear Swamp	Charleston	SC	n										yes
Y	32.81042	-80.11868	12/20/2019	Bear Swamp	Charleston	SC	n										yes
Y	32.81044	-80.11868	12/20/2019	Bear Swamp	Charleston	SC	n										yes
Y	32.81047	-80.11866	12/20/2019	Bear Swamp	Charleston	SC	n										yes
Y	32.81065	-80.11852	12/20/2019	Bear Swamp	Charleston	SC	n										yes
Y	32.81067	-80.11855	12/20/2019	Bear Swamp	Charleston	SC	n										yes
Y	32.81081	-80.11853	12/20/2019	Bear Swamp	Charleston	SC	n										yes
Y	32.81085	-80.11868	12/20/2019	Bear Swamp	Charleston	SC	n										yes
Y	32.81088	-80.11874	12/20/2019	Bear Swamp	Charleston	SC	n										yes
Y	32.81092	-80.1188	12/20/2019	Bear Swamp	Charleston	SC	n										yes
Y	32.81092	-80.11884	12/20/2019	Bear Swamp	Charleston	SC	n										yes
Y	32.81097	-80.1189	12/20/2019	Bear Swamp	Charleston	SC	n										yes
Y	32.81106	-80.11886	12/20/2019	Bear Swamp	Charleston	SC	n										yes
Y	32.81115	-80.11879	12/20/2019	Bear Swamp	Charleston	SC	n										yes
Y	32.81116	-80.1186	12/20/2019	Bear Swamp	Charleston	SC	n										yes
Y	32.81114	-80.11851	12/20/2019	Bear Swamp	Charleston	SC	n										yes
Y	32.81104	-80.11837	12/20/2019	Bear Swamp	Charleston	SC	n										yes
Y	32.81091	-80.11832	12/20/2019	Bear Swamp	Charleston	SC	n										yes
Y	32.81078	-80.11841	12/20/2019	Bear Swamp	Charleston	SC	n										yes
Y	32.81074	-80.11835	12/20/2019	Bear Swamp	Charleston	SC	n										yes
Y	32.81069	-80.11837	12/20/2019	Bear Swamp	Charleston	SC	n										yes
Y	32.81053	-80.11835	12/20/2019	Bear Swamp	Charleston	SC	n										yes
Y	32.81046	-80.11842	12/20/2019	Bear Swamp	Charleston	SC	n										yes
Y	32.81039	-80.11845	12/20/2019	Bear Swamp	Charleston	SC	n										yes
Y	32.81021	-80.11847	12/20/2019	Bear Swamp	Charleston	SC	n										yes
Y	32.81012	-80.11841	12/20/2019	Bear Swamp	Charleston	SC	n										yes
Y	32.80997	-80.11841	12/20/2019	Bear Swamp	Charleston	SC	n										yes
Y	32.80988	-80.11835	12/20/2019	Bear Swamp	Charleston	SC	n										yes
Y	32.80981	-80.11838	12/20/2019	Bear Swamp	Charleston	SC	n										yes
Y	32.80977	-80.11835	12/20/2019	Bear Swamp	Charleston	SC	n										yes
Y	32.80962	-80.11831	12/20/2019	Bear Swamp	Charleston	SC	n										yes
Y	32.80944	-80.11835	12/20/2019	Bear Swamp	Charleston	SC	n										yes
Y	32.80939	-80.11826	12/20/2019	Bear Swamp	Charleston	SC	n										yes
Y	32.80936	-80.11819	12/20/2019	Bear Swamp	Charleston	SC	n										yes
Y	32.80926	-80.11829	12/20/2019	Bear Swamp	Charleston	SC	n										yes
Y	32.80917	-80.11839	12/20/2019	Bear Swamp	Charleston	SC	n										yes
Y	32.80912	-80.11835	12/20/2019	Bear Swamp	Charleston	SC	n										yes
Y	32.80903	-80.11832	12/20/2019	Bear Swamp	Charleston	SC	n										yes
Y	32.80893	-80.11832	12/20/2019	Bear Swamp	Charleston	SC	n										yes
Y	32.80872	-80.11833	12/20/2019	Bear Swamp	Charleston	SC	n										yes
Y	32.80859	-80.11863	12/20/2019	Bear Swamp	Charleston	SC	n										yes
Y	32.80812	-80.11891	12/24/2019	Bear Swamp	Charleston	SC	n										yes
Y	32.81064	-80.12099	12/24/2019	Bear Swamp	Charleston	SC	n										yes
Y	32.80623	-80.11781	1/8/2020	Bear Swamp	Charleston	SC	n										yes
Y	32.81675	-80.12648	1/8/2020	Bulow County Park area	Charleston	SC	n										yes
Y	32.81684	-80.12654	1/8/2020	Bulow County Park area	Charleston	SC	n										yes
Y	32.81702	-80.12672	1/8/2020	Bulow County Park area	Charleston	SC	n										yes
Y	32.81715	-80.12705	1/8/2020	Bulow County Park area	Charleston	SC	n										yes
Y	32.81719	-80.12709	1/8/2020	Bulow County Park area	Charleston	SC	n										yes
Y	32.81728	-80.12717	1/8/2020	Bulow County Park area	Charleston	SC	n										yes
Y	32.81735	-80.12724	1/8/2020	Bulow County Park area	Charleston	SC	n										yes
Y	32.81773	-80.12818	1/8/2020	Bulow County Park area	Charleston	SC	n										yes
Y	32.81791	-80.12915	1/8/2020	Bulow County Park area	Charleston	SC	n										yes
Y	32.81776	-80.12981	1/8/2020	Bulow County Park area	Charleston	SC	n										yes
Y	32.8176	-80.13038	1/8/2020	Bulow County Park area	Charleston	SC	n										yes
Y	32.81681	-80.12624	1/8/2020	Bulow County Park area	Charleston	SC	n										yes
Y	32.81652	-80.12569	1/8/2020	Bulow County Park area	Charleston	SC	n										yes
Y	32.81649	-80.12557	1/8/2020	Bulow County Park area	Charleston	SC	n										yes
Y	32.81646	-80.1255	1/8/2020	Bulow County Park area	Charleston	SC	n										yes
Y	32.81641	-80.12529	1/8/2020	Bulow County Park area	Charleston	SC	n										yes
Y	32.81629	-80.1251	1/8/2020	Bulow County Park area	Charleston	SC	n										yes
Y	32.8162	-80.12498	1/8/2020	Bulow County Park area	Charleston	SC	n										yes
Y	32.8162	-80.12489	1/8/2020	Bulow County Park area	Charleston	SC	n										yes
Y	32.81622	-80.12478	1/8/2020	Bulow County Park area	Charleston	SC	n										yes
Y	32.81639	-80.12482	1/8/2020	Bulow County Park area	Charleston	SC	n										yes
Y	32.8163	-80.12466	1/8/2020	Bulow County Park area	Charleston	SC	n										yes
Y	32.81617	-80.12463	1/8/2020	Bulow County Park area	Charleston	SC	n										yes
Y	32.81616	-80.12455	1/8/2020	Bulow County Park area	Charleston	SC	n										yes
Y	32.81609	-80.12437	1/8/2020	Bulow County Park area	Charleston	SC	n										yes
Y	32.81613	-80.12428	1/8/2020	Bulow County Park area	Charleston	SC	n										yes
Y	32.8161	-80.12419	1/8/2020	Bulow County Park area	Charleston	SC	n										yes
Y	32.81615	-80.12394	1/8/2020	Bulow County Park area	Charleston	SC	n										yes
Y	32.81612	-80.12392	1/8/2020	Bulow County Park area	Charleston	SC	n										yes
Y	32.81594	-80.12409	1/8/2020	Bulow County Park area	Charleston	SC	n										yes
Y	32.81599	-80.12369	1/8/2020	Bulow County Park area	Charleston	SC	n										yes
Y	32.8161	-80.12362	1/8/2020	Bulow County Park area	Charleston	SC	n										yes
Y	32.81607	-80.1235	1/8/2020	Bulow County Park area	Charleston	SC	n										yes
Y	32.81612	-80.12345	1/8/2020	Bulow County Park area	Charleston	SC	n										yes
Y	32.8162	-80.12332	1/8/2020	Bulow County Park area	Charleston	SC	n										yes
Y	32.81649	-80.12326	1/8/2020	Bulow County Park area	Charleston	SC	n										yes
Y	32.81654	-80.12314	1/8/2020	Bulow County Park area	Charleston	SC	n										yes
Y	32.81656	-80.12309	1/8/2020	Bulow County Park area	Charleston	SC	n										yes
Y	32.81652	-80.12294	1/8/2020	Bulow County Park area	Charleston	SC	n										yes
Y	32.80594	-80.11865	2/15/2020	Bear Swamp	Charleston	SC	n										yes
Y	32.80595	-80.11874	2/15/2020	Bear Swamp	Charleston	SC	n										yes
Y	32.80595	-80.11887	2/15/2020	Bear Swamp	Charleston	SC	n										yes
Y	32.80533	-80.11931	2/15/2020	Bear Swamp	Charleston	SC	n										yes
Y	32.80524	-80.11921	2/15/2020	Bear Swamp	Charleston	SC	n										yes
Y	32.8089	-80.11868	2/15/2020	Bear Swamp	Charleston	SC	n										yes
Y	32.805	-80.1189	2/19/2020	Bear Swamp	Charleston	SC	n										yes
Y	32.80489	-80.11901	2/19/2020	Bear Swamp	Charleston	SC	n										yes
Y	32.80531	-80.119	2/19/2020	Bear Swamp	Charleston	SC	n										yes
Y	32.80564	-80.11855	2/19/2020	Bear Swamp	Charleston	SC	n										yes
Y	32.82632	-80.12615	5/27/2020	Bulow County Park area	Charleston	SC	n										yes
Y	32.81129	-80.1246	7/3/2020	Bear Swamp	Charleston	SC	n										yes
Y	32.81107	-80.12468	7/3/2020	Bear Swamp	Charleston	SC	n										yes
Y	32.811	-80.12473	7/3/2020	Bear Swamp	Charleston	SC	n										yes
Y	32.81094	-80.12479	7/3/2020	Bear Swamp	Charleston	SC	n										yes
Y	32.81083	-80.12471	7/3/2020	Bear Swamp	Charleston	SC	n										yes
Y	32.81083	-80.12468	7/3/2020	Bear Swamp	Charleston	SC	n										yes
Y	32.81086	-80.12463	7/3/2020	Bear Swamp	Charleston	SC	n										yes
Y	32.81089	-80.12459	7/3/2020	Bear Swamp	Charleston	SC	n										yes
Y	32.81095	-80.12438	7/3/2020	Bear Swamp	Charleston	SC	n										yes
Y	32.8109	-80.1245	7/3/2020	Bear Swamp	Charleston	SC	n										yes
Y	32.81086	-80.12457	7/3/2020	Bear Swamp	Charleston	SC	n										yes
Y	32.81076	-80.12458	7/3/2020	Bear Swamp	Charleston	SC	n										yes
Y	32.81074	-80.12455	7/3/2020	Bear Swamp	Charleston	SC	n										yes
Y	32.81079	-80.1245	7/3/2020	Bear Swamp	Charleston	SC	n										yes
Y	32.81084	-80.1244	7/3/2020	Bear Swamp	Charleston	SC	n										yes
Y	32.81075	-80.12428	7/3/2020	Bear Swamp	Charleston	SC	n										yes
Y	32.81066	-80.12437	7/3/2020	Bear Swamp	Charleston	SC	n										yes
Y	32.8106	-80.12445	7/3/2020	Bear Swamp	Charleston	SC	n										yes
Y	32.81052	-80.12437	7/3/2020	Bear Swamp	Charleston	SC	n										yes
Y	32.81065	-80.1242	7/3/2020	Bear Swamp	Charleston	SC	n										yes
Y	32.81065	-80.12404	7/3/2020	Bear Swamp	Charleston	SC	n										yes
Y	32.81061	-80.12408	7/3/2020	Bear Swamp	Charleston	SC	n										yes
Y	32.81054	-80.12418	7/3/2020	Bear Swamp	Charleston	SC	n										yes
Y	32.81046	-80.12421	7/3/2020	Bear Swamp	Charleston	SC	n										yes
Y	32.8105	-80.12413	7/3/2020	Bear Swamp	Charleston	SC	n										yes
Y	32.81055	-80.12405	7/3/2020	Bear Swamp	Charleston	SC	n										yes
Y	32.81058	-80.12396	7/3/2020	Bear Swamp	Charleston	SC	n										yes
Y	32.8106	-80.12386	7/3/2020	Bear Swamp	Charleston	SC	n										yes
Y	32.81056	-80.12379	7/3/2020	Bear Swamp	Charleston	SC	n										yes
Y	32.81045	-80.12392	7/3/2020	Bear Swamp	Charleston	SC	n										yes
Y	32.81039	-80.12408	7/3/2020	Bear Swamp	Charleston	SC	n										yes
Y	32.81037	-80.12412	7/3/2020	Bear Swamp	Charleston	SC	n										yes
Y	32.81031	-80.12405	7/3/2020	Bear Swamp	Charleston	SC	n										yes
Y	32.81033	-80.12402	7/3/2020	Bear Swamp	Charleston	SC	n										yes
Y	32.81039	-80.12393	7/3/2020	Bear Swamp	Charleston	SC	n										yes
Y	32.81047	-80.12382	7/3/2020	Bear Swamp	Charleston	SC	n										yes
Y	32.81038	-80.12367	7/3/2020	Bear Swamp	Charleston	SC	n										yes
Y	32.81034	-80.1237	7/3/2020	Bear Swamp	Charleston	SC	n										yes
Y	32.81023	-80.1239	7/3/2020	Bear Swamp	Charleston	SC	n										yes
Y	32.81015	-80.12395	7/3/2020	Bear Swamp	Charleston	SC	n										yes
Y	32.81008	-80.12386	7/3/2020	Bear Swamp	Charleston	SC	n										yes
Y	32.8102	-80.12374	7/3/2020	Bear Swamp	Charleston	SC	n										yes
Y	32.81025	-80.12371	7/3/2020	Bear Swamp	Charleston	SC	n										yes
Y	32.81025	-80.12363	7/3/2020	Bear Swamp	Charleston	SC	n										yes
Y	32.81029	-80.12354	7/3/2020	Bear Swamp	Charleston	SC	n										yes
Y	32.81032	-80.12344	7/3/2020	Bear Swamp	Charleston	SC	n										yes
Y	32.81031	-80.1233	7/3/2020	Bear Swamp	Charleston	SC	n										yes
Y	32.81025	-80.12324	7/3/2020	Bear Swamp	Charleston	SC	n										yes
Y	32.81013	-80.12328	7/3/2020	Bear Swamp	Charleston	SC	n										yes
Y	32.81009	-80.12337	7/3/2020	Bear Swamp	Charleston	SC	n										yes
Y	32.81009	-80.1233	7/3/2020	Bear Swamp	Charleston	SC	n										yes
Y	32.81015	-80.1232	7/3/2020	Bear Swamp	Charleston	SC	n										yes
Y	32.81006	-80.12311	7/3/2020	Bear Swamp	Charleston	SC	n										yes
Y	32.80996	-80.12302	7/3/2020	Bear Swamp	Charleston	SC	n										yes
Y	32.80987	-80.12309	7/3/2020	Bear Swamp	Charleston	SC	n										yes
Y	32.80989	-80.12297	7/3/2020	Bear Swamp	Charleston	SC	n										yes
Y	32.81004	-80.12287	7/3/2020	Bear Swamp	Charleston	SC	n										yes
Y	32.826	-80.1259	3/21/2020	Bulow County Park area	Charleston	SC	n										yes
Y	32.82637	-80.12605	4/11/2020	Bulow County Park area	Charleston	SC	n										yes
Y	32.8261	-80.12593	4/11/2020	Bulow County Park area	Charleston	SC	n										yes
Y	32.82601	-80.12588	4/11/2020	Bulow County Park area	Charleston	SC	n										yes
Y	32.82684	-80.12647	5/27/2020	Bulow County Park area	Charleston	SC	y	1			1					1 larva - 3rd instar	yes
Y	32.82632	-80.12615	5/27/2020	Bulow County Park area	Charleston	SC	n										yes
Y	32.81435	-80.12608	6/1/2020	Bear Swamp, Bulow Co. Park	Charleston	SC	n										yes
Y	32.81425	-80.1254	6/4/2020	Bear Swamp, Bulow Co. Park	Charleston	SC	n										yes
Y	32.81416	-80.1255	6/4/2020	Bear Swamp, Bulow Co. Park	Charleston	SC	n										yes
Y	32.814	-80.12614	6/4/2020	Bear Swamp, Bulow Co. Park	Charleston	SC	n										yes
Y	32.81417	-80.1254	6/4/2020	Bear Swamp, Bulow Co. Park	Charleston	SC	n										yes
Y	32.81422	-80.12527	6/4/2020	Bear Swamp, Bulow Co. Park	Charleston	SC	n										yes
Y	32.81513	-80.1142	6/4/2020	Private swamp E of Bulow Co. Park	Charleston	SC	n										yes
Y	32.81527	-80.11402	6/4/2020	Private swamp E of Bulow Co. Park	Charleston	SC	n										yes
Y	32.81538	-80.11392	6/4/2020	Private swamp E of Bulow Co. Park	Charleston	SC	n										yes
Y	32.81554	-80.11391	6/4/2020	Private swamp E of Bulow Co. Park	Charleston	SC	n										yes
Y	32.81546	-80.11385	6/4/2020	Private swamp E of Bulow Co. Park	Charleston	SC	n										yes
Y	32.81543	-80.11408	6/4/2020	Private swamp E of Bulow Co. Park	Charleston	SC	y	7	7							7 larvae - 1st instar	yes
Y	32.8153	-80.11412	6/4/2020	Private swamp E of Bulow Co. Park	Charleston	SC	y	8	8							8 larvae - 1st instar	yes
Y	32.81479	-80.11526	6/16/2020	Private swamp E of Bulow Co. Park	Charleston	SC	y	2		2						2 larvae - 2nd instar	yes
Y	32.81438	-80.11346	6/4/2020	Private swamp E of Bulow Co. Park	Charleston	SC	n										yes
Y	32.81451	-80.11235	6/4/2020	Private swamp E of Bulow Co. Park	Charleston	SC	n										yes
Y	32.81474	-80.11243	6/4/2020	Private swamp E of Bulow Co. Park	Charleston	SC	n										yes
Y	32.81583	-80.11411	6/4/2020	Private swamp E of Bulow Co. Park	Charleston	SC	n										yes
Y	32.81566	-80.11395	6/4/2020	Private swamp E of Bulow Co. Park	Charleston	SC	n										yes
Y	32.8156	-80.11402	6/4/2020	Private swamp E of Bulow Co. Park	Charleston	SC	n										yes
Y	32.81556	-80.11394	6/4/2020	Private swamp E of Bulow Co. Park	Charleston	SC	n										yes
Y	32.81544	-80.11387	6/4/2020	Private swamp E of Bulow Co. Park	Charleston	SC	n										yes
Y	32.81534	-80.11415	6/4/2020	Private swamp E of Bulow Co. Park	Charleston	SC	n										yes
Y	32.81536	-80.11411	6/4/2020	Private swamp E of Bulow Co. Park	Charleston	SC	y	2			2					2 larvae - 3rd instar	yes
Y	32.82457	-80.12319	6/18/2020	Private swamp E of Bulow Co. Park	Charleston	SC	n										yes
Y	32.81747	-80.11585	6/20/2020	Private swamp E of Bulow Co. Park	Charleston	SC	y	10		10						10 larvae - 2nd instar	yes
Y	32.81748	-80.11568	6/20/2020	Private swamp E of Bulow Co. Park	Charleston	SC	n										yes
Y	32.81737	-80.11539	6/20/2020	Private swamp E of Bulow Co. Park	Charleston	SC	n										yes
Y	32.81716	-80.11502	6/20/2020	Private swamp E of Bulow Co. Park	Charleston	SC	n										yes
Y	32.81702	-80.11481	6/20/2020	Private swamp E of Bulow Co. Park	Charleston	SC	n										yes
Y	32.81689	-80.11495	6/20/2020	Private swamp E of Bulow Co. Park	Charleston	SC	n										yes
Y	32.81646	-80.11461	6/20/2020	Private swamp E of Bulow Co. Park	Charleston	SC	n										yes
Y	32.81421	-80.12511	6/22/2020	Bear Swamp, Bulow Co. Park	Charleston	SC	n										yes
Y	32.81002	-80.1129	6/22/2020	Private swamp E of Bulow Co. Park	Charleston	SC	n										yes
Y	32.81007	-80.11279	6/22/2020	Private swamp E of Bulow Co. Park	Charleston	SC	n										yes
Y	32.81025	-80.11272	6/22/2020	Private swamp E of Bulow Co. Park	Charleston	SC	n										yes
Y	32.81155	-80.11079	6/22/2020	Private swamp E of Bulow Co. Park	Charleston	SC	n										yes
Y	32.8116	-80.11074	6/22/2020	Private swamp E of Bulow Co. Park	Charleston	SC	y	1			1					1 dead larva - 3rd instar	yes
Y	32.81164	-80.11078	6/22/2020	Private swamp E of Bulow Co. Park	Charleston	SC	n										yes
Y	32.81166	-80.11089	6/22/2020	Private swamp E of Bulow Co. Park	Charleston	SC	n							1		1 ovum	yes
Y	32.80557	-80.11955	6/25/2020	Bear Swamp	Charleston	SC	n										yes
Y	32.81086	-80.11207	6/25/2020	Private swamp E of Bulow Co. Park	Charleston	SC	n										yes
Y	32.81097	-80.11185	6/25/2020	Private swamp E of Bulow Co. Park	Charleston	SC	n										yes
Y	32.81103	-80.11175	6/25/2020	Private swamp E of Bulow Co. Park	Charleston	SC	n										yes
Y	32.81134	-80.1115	6/25/2020	Private swamp E of Bulow Co. Park	Charleston	SC	n										yes
Y	32.81139	-80.11143	6/25/2020	Private swamp E of Bulow Co. Park	Charleston	SC	n										yes
Y	32.81152	-80.1112	6/25/2020	Private swamp E of Bulow Co. Park	Charleston	SC	n										yes
Y	32.81168	-80.11122	6/25/2020	Private swamp E of Bulow Co. Park	Charleston	SC	n										yes
Y	32.81171	-80.11108	6/25/2020	Private swamp E of Bulow Co. Park	Charleston	SC	n										yes
Y	32.81178	-80.11101	6/25/2020	Private swamp E of Bulow Co. Park	Charleston	SC	n										yes
Y	32.81168	-80.11089	6/25/2020	Private swamp E of Bulow Co. Park	Charleston	SC	n										yes
Y	32.81166	-80.11066	6/25/2020	Private swamp E of Bulow Co. Park	Charleston	SC	n										yes
Y	32.81147	-80.1107	6/25/2020	Private swamp E of Bulow Co. Park	Charleston	SC	n										yes
Y	32.81153	-80.11073	6/25/2020	Private swamp E of Bulow Co. Park	Charleston	SC	n										yes
Y	32.81179	-80.11064	6/25/2020	Private swamp E of Bulow Co. Park	Charleston	SC	n										yes
Y	32.81182	-80.11089	6/25/2020	Private swamp E of Bulow Co. Park	Charleston	SC	n										yes
Y	32.81172	-80.111	6/25/2020	Private swamp E of Bulow Co. Park	Charleston	SC	y	2			2					2 larvae - 3rd instar	yes
Y	32.8118	-80.11105	6/25/2020	Private swamp E of Bulow Co. Park	Charleston	SC	n										yes
Y	32.81194	-80.11118	6/25/2020	Private swamp E of Bulow Co. Park	Charleston	SC	n										yes
Y	32.81196	-80.11129	6/25/2020	Private swamp E of Bulow Co. Park	Charleston	SC	n										yes
Y	32.81202	-80.11136	6/25/2020	Private swamp E of Bulow Co. Park	Charleston	SC	n										yes
Y	32.81211	-80.11147	6/25/2020	Private swamp E of Bulow Co. Park	Charleston	SC	n										yes
Y	32.81236	-80.11158	6/25/2020	Private swamp E of Bulow Co. Park	Charleston	SC	n										yes
Y	32.81234	-80.11169	6/25/2020	Private swamp E of Bulow Co. Park	Charleston	SC	n										yes
Y	32.81222	-80.11172	6/25/2020	Private swamp E of Bulow Co. Park	Charleston	SC	n										yes
Y	32.81218	-80.11179	6/25/2020	Private swamp E of Bulow Co. Park	Charleston	SC	n										yes
Y	32.81421	-80.12607	6/25/2020	Bear Swamp, Bulow Co. Park	Charleston	SC	n										yes
Y	32.81418	-80.12595	6/25/2020	Bear Swamp, Bulow Co. Park	Charleston	SC	n										yes
Y	32.81423	-80.1258	6/25/2020	Bear Swamp, Bulow Co. Park	Charleston	SC	n										yes
Y	32.81422	-80.12556	6/25/2020	Bear Swamp, Bulow Co. Park	Charleston	SC	n										yes
Y	32.81427	-80.1254	6/25/2020	Bear Swamp, Bulow Co. Park	Charleston	SC	n										yes
Y	32.81424	-80.12531	6/25/2020	Bear Swamp, Bulow Co. Park	Charleston	SC	y	1				1				1 larva - 4th instar	yes
Y	32.81433	-80.12518	6/25/2020	Bear Swamp, Bulow Co. Park	Charleston	SC	y	1				1				1 larva - 4th instar	yes
Y	32.81439	-80.12446	6/25/2020	Bear Swamp, Bulow Co. Park	Charleston	SC	y	1				1				1 larva - 4th instar	yes
Y	32.81264	-80.12599	6/25/2020	Bear Swamp, Bulow Co. Park	Charleston	SC	n										yes
Y	32.81244	-80.12592	6/25/2020	Bear Swamp	Charleston	SC	n										yes
Y	32.81249	-80.1258	6/25/2020	Bear Swamp	Charleston	SC	n										yes
Y	32.81247	-80.12567	6/25/2020	Bear Swamp	Charleston	SC	n										yes
Y	32.81243	-80.12562	6/25/2020	Bear Swamp	Charleston	SC	n										yes
Y	32.81238	-80.12548	6/25/2020	Bear Swamp	Charleston	SC	n										yes
Y	32.81232	-80.12541	6/25/2020	Bear Swamp	Charleston	SC	n										yes
Y	32.81216	-80.1255	6/25/2020	Bear Swamp	Charleston	SC	n										yes
Y	32.81203	-80.12551	6/25/2020	Bear Swamp	Charleston	SC	n										yes
Y	32.81216	-80.12521	6/25/2020	Bear Swamp	Charleston	SC	n										yes
Y	32.81196	-80.12531	6/25/2020	Bear Swamp	Charleston	SC	n										yes
Y	32.81186	-80.12528	6/25/2020	Bear Swamp	Charleston	SC	n										yes
Y	32.81172	-80.12537	6/25/2020	Bear Swamp	Charleston	SC	n										yes
Y	32.81186	-80.12555	6/25/2020	Bear Swamp	Charleston	SC	n										yes
Y	32.812	-80.1256	6/25/2020	Bear Swamp	Charleston	SC	n										yes
Y	32.81202	-80.12572	6/25/2020	Bear Swamp	Charleston	SC	n										yes
Y	32.81212	-80.12569	6/25/2020	Bear Swamp	Charleston	SC	n										yes
Y	32.81209	-80.12572	6/25/2020	Bear Swamp	Charleston	SC	n										yes
Y	32.81208	-80.12582	6/25/2020	Bear Swamp	Charleston	SC	n										yes
Y	32.81222	-80.12595	6/25/2020	Bear Swamp	Charleston	SC	n										yes
Y	32.81233	-80.12586	6/25/2020	Bear Swamp	Charleston	SC	n										yes
Y	32.81237	-80.12604	6/25/2020	Bear Swamp	Charleston	SC	n										yes
Y	32.81222	-80.12621	6/25/2020	Bear Swamp	Charleston	SC	n										yes
Y	32.81229	-80.12655	6/25/2020	Bear Swamp	Charleston	SC	n										yes
Y	32.8124	-80.12634	6/25/2020	Bear Swamp	Charleston	SC	n										yes
Y	32.81228	-80.12627	6/25/2020	Bear Swamp	Charleston	SC	n										yes
Y	32.81244	-80.12614	6/25/2020	Bear Swamp	Charleston	SC	n										yes
Y	32.81236	-80.12596	6/25/2020	Bear Swamp	Charleston	SC	n										yes
Y	32.81244	-80.12601	6/25/2020	Bear Swamp	Charleston	SC	n										yes
Y	32.81086	-80.12067	6/25/2020	Bear Swamp	Charleston	SC	n										yes
Y	32.81457	-80.11276	6/29/2020	Private swamp E of Bulow Co. Park	Charleston	SC	n										yes
Y	32.81287	-80.11233	6/29/2020	Private swamp E of Bulow Co. Park	Charleston	SC	n										yes
Y	32.81174	-80.12546	6/29/2020	Bear Swamp	Charleston	SC	n										yes
Y	32.81181	-80.12535	6/29/2020	Bear Swamp	Charleston	SC	n										yes
Y	32.81175	-80.12519	6/29/2020	Bear Swamp	Charleston	SC	n										yes
Y	32.8117	-80.12534	6/29/2020	Bear Swamp	Charleston	SC	n										yes
Y	32.81161	-80.12533	6/29/2020	Bear Swamp	Charleston	SC	n										yes
Y	32.81161	-80.12527	6/29/2020	Bear Swamp	Charleston	SC	n										yes
Y	32.81166	-80.12513	6/29/2020	Bear Swamp	Charleston	SC	n										yes
Y	32.81155	-80.12506	6/29/2020	Bear Swamp	Charleston	SC	n										yes
Y	32.81147	-80.12521	6/29/2020	Bear Swamp	Charleston	SC	n										yes
Y	32.81134	-80.12522	6/29/2020	Bear Swamp	Charleston	SC	n										yes
Y	32.81147	-80.12505	6/29/2020	Bear Swamp	Charleston	SC	n										yes
Y	32.81144	-80.12503	6/29/2020	Bear Swamp	Charleston	SC	n										yes
Y	32.81128	-80.12496	6/29/2020	Bear Swamp	Charleston	SC	n										yes
Y	32.81122	-80.12494	6/29/2020	Bear Swamp	Charleston	SC	n										yes
Y	32.81124	-80.12488	6/29/2020	Bear Swamp	Charleston	SC	n										yes
Y	32.81131	-80.12479	6/29/2020	Bear Swamp	Charleston	SC	n										yes
Y	32.81124	-80.12463	6/29/2020	Bear Swamp	Charleston	SC	n										yes
Y	32.81118	-80.12477	6/29/2020	Bear Swamp	Charleston	SC	n										yes
Y	32.81117	-80.12484	6/29/2020	Bear Swamp	Charleston	SC	n										yes
Y	32.81483	-80.11494	7/3/2020	Private swamp E of Bulow Co. Park	Charleston	SC	n										yes
Y	32.81562	-80.11403	7/3/2020	Private swamp E of Bulow Co. Park	Charleston	SC	n										yes
Y	32.81511	-80.11434	7/3/2020	Private swamp E of Bulow Co. Park	Charleston	SC	y	1				1				1 larva - 4th instar	yes
Y	32.8054	-80.11977	7/3/2020	Bear Swamp	Charleston	SC	n										yes
Y	32.81269	-80.12631	7/3/2020	Bear Swamp, Bulow Co. Park	Charleston	SC	y	2		2						2 larvae - 2nd instar	yes
Y	32.81902	-80.11688	7/5/2020	Private swamp E of Bulow Co. Park	Charleston	SC	n										yes
Y	32.81929	-80.11672	7/5/2020	Private swamp E of Bulow Co. Park	Charleston	SC	n										yes
Y	32.81938	-80.11674	7/5/2020	Private swamp E of Bulow Co. Park	Charleston	SC	n										yes
Y	32.81936	-80.11677	7/5/2020	Private swamp E of Bulow Co. Park	Charleston	SC	n										yes
Y	32.81927	-80.11679	7/5/2020	Private swamp E of Bulow Co. Park	Charleston	SC	n										yes
Y	32.81941	-80.11646	7/5/2020	Private swamp E of Bulow Co. Park	Charleston	SC	n										yes
Y	32.81915	-80.11635	7/5/2020	Private swamp E of Bulow Co. Park	Charleston	SC	n										yes
Y	32.81887	-80.1159	7/5/2020	Private swamp E of Bulow Co. Park	Charleston	SC	n										yes
Y	32.81832	-80.11642	7/5/2020	Private swamp E of Bulow Co. Park	Charleston	SC	n										yes
Y	32.81839	-80.11647	7/5/2020	Private swamp E of Bulow Co. Park	Charleston	SC	n										yes
Y	32.8187	-80.11646	7/5/2020	Private swamp E of Bulow Co. Park	Charleston	SC	n										yes
Y	32.81884	-80.11661	7/5/2020	Private swamp E of Bulow Co. Park	Charleston	SC	n										yes
Y	32.81892	-80.11671	7/5/2020	Private swamp E of Bulow Co. Park	Charleston	SC	n										yes
Y	32.81885	-80.11674	7/5/2020	Private swamp E of Bulow Co. Park	Charleston	SC	n										yes
Y	32.81728	-80.11565	7/5/2020	Private swamp E of Bulow Co. Park	Charleston	SC	n							1		1 ovum	yes
Y	32.81526	-80.11423	7/9/2020	Private swamp E of Bulow Co. Park	Charleston	SC	n										yes
Y	32.81037	-80.12267	7/9/2020	Bear Swamp	Charleston	SC	n										yes
Y	32.81281	-80.12613	7/9/2020	Bear Swamp, Bulow Co. Park	Charleston	SC	y	1	1							1 larva - 1st instar	yes
Y	32.81001	-80.1226	7/9/2020	Bear Swamp	Charleston	SC	n										yes
Y	32.80997	-80.12271	7/9/2020	Bear Swamp	Charleston	SC	n										yes
Y	32.80994	-80.12273	7/9/2020	Bear Swamp	Charleston	SC	n										yes
Y	32.81013	-80.12227	7/9/2020	Bear Swamp	Charleston	SC	n										yes
Y	32.81004	-80.12219	7/9/2020	Bear Swamp	Charleston	SC	n										yes
Y	32.80985	-80.12206	7/9/2020	Bear Swamp	Charleston	SC	n										yes
Y	32.80968	-80.12224	7/9/2020	Bear Swamp	Charleston	SC	y	1			1					1 larva - 3rd instar	yes
Y	32.8096	-80.12222	7/9/2020	Bear Swamp	Charleston	SC	n										yes
Y	32.80968	-80.12212	7/9/2020	Bear Swamp	Charleston	SC	n										yes
Y	32.8097	-80.12199	7/9/2020	Bear Swamp	Charleston	SC	n										yes
Y	32.80999	-80.12191	7/9/2020	Bear Swamp	Charleston	SC	n										yes
Y	32.80989	-80.12188	7/9/2020	Bear Swamp	Charleston	SC	n										yes
Y	32.8098	-80.1218	7/9/2020	Bear Swamp	Charleston	SC	y	1			1					1 larva - 3rd instar	yes
Y	32.80969	-80.12183	7/9/2020	Bear Swamp	Charleston	SC	n										yes
Y	32.80987	-80.12177	7/9/2020	Bear Swamp	Charleston	SC	n										yes
Y	32.81003	-80.12172	7/9/2020	Bear Swamp	Charleston	SC	n										yes
Y	32.80996	-80.12151	7/9/2020	Bear Swamp	Charleston	SC	n										yes
Y	32.80983	-80.12144	7/9/2020	Bear Swamp	Charleston	SC	n										yes
Y	32.80989	-80.12145	7/9/2020	Bear Swamp	Charleston	SC	n										yes
Y	32.81021	-80.12138	7/9/2020	Bear Swamp	Charleston	SC	n										yes
Y	32.81031	-80.12144	7/9/2020	Bear Swamp	Charleston	SC	n										yes
Y	32.81069	-80.12093	7/9/2020	Bear Swamp	Charleston	SC	n										yes
Y	32.81455	-80.12324	7/13/2020	Bear Swamp, Bulow Co. Park	Charleston	SC	n										yes
Y	32.81427	-80.12315	7/13/2020	Bear Swamp, Bulow Co. Park	Charleston	SC	y	1					1			1 larva - 5th instar	yes
Y	32.81443	-80.12312	7/13/2020	Bear Swamp, Bulow Co. Park	Charleston	SC	n										yes
Y	32.81166	-80.11109	7/13/2020	Private swamp E of Bulow Co. Park	Charleston	SC	y	3			3					3 larvae - 3rd instar	yes
Y	32.81008	-80.11268	7/13/2020	Private swamp E of Bulow Co. Park	Charleston	SC	n										yes
Y	32.80989	-80.11293	7/13/2020	Private swamp E of Bulow Co. Park	Charleston	SC	n										yes
Y	32.81591	-80.11672	7/13/2020	Private swamp E of Bulow Co. Park	Charleston	SC	n										yes
Y	32.8162	-80.11707	7/16/2020	Private swamp E of Bulow Co. Park	Charleston	SC	y	1				1				1 larva - 4th instar	yes
Y	32.81636	-80.11708	7/16/2020	Private swamp E of Bulow Co. Park	Charleston	SC	n										yes
Y	32.8163	-80.11714	7/16/2020	Private swamp E of Bulow Co. Park	Charleston	SC	n										yes
Y	32.81632	-80.11728	7/16/2020	Private swamp E of Bulow Co. Park	Charleston	SC	n										yes
Y	32.81644	-80.11729	7/16/2020	Private swamp E of Bulow Co. Park	Charleston	SC	n										yes
Y	32.81845	-80.11678	7/20/2020	Private swamp E of Bulow Co. Park	Charleston	SC	n										yes
Y	32.8176	-80.11578	7/20/2020	Private swamp E of Bulow Co. Park	Charleston	SC	n										yes
Y	32.81751	-80.11549	7/20/2020	Private swamp E of Bulow Co. Park	Charleston	SC	n										yes
Y	32.81731	-80.1153	7/20/2020	Private swamp E of Bulow Co. Park	Charleston	SC	n										yes
Y	32.81652	-80.11473	7/20/2020	Private swamp E of Bulow Co. Park	Charleston	SC	n										yes
Y	32.81641	-80.11687	7/20/2020	Private swamp E of Bulow Co. Park	Charleston	SC	n										yes
Y	32.81655	-80.11706	7/20/2020	Private swamp E of Bulow Co. Park	Charleston	SC	n										yes
Y	32.81886	-80.11833	7/20/2020	Private swamp E of Bulow Co. Park	Charleston	SC	y	2		2						2 larvae - 2nd instar	yes
Y	32.81677	-80.11553	7/24/2020	Private swamp E of Bulow Co. Park	Charleston	SC	n										yes
Y	32.81663	-80.11559	7/24/2020	Private swamp E of Bulow Co. Park	Charleston	SC	n										yes
Y	32.81977	-80.11749	7/24/2020	Private swamp E of Bulow Co. Park	Charleston	SC	y	1			1					1 larva - 3rd instar	yes
Y	32.81987	-80.11769	7/24/2020	Private swamp E of Bulow Co. Park	Charleston	SC	n										yes
Y	32.81986	-80.11784	7/24/2020	Private swamp E of Bulow Co. Park	Charleston	SC	n										yes
Y	32.81981	-80.11806	7/24/2020	Private swamp E of Bulow Co. Park	Charleston	SC	n										yes
Y	32.81211	-80.11028	7/25/2020	Private swamp E of Bulow Co. Park	Charleston	SC	n										yes
Y	32.81232	-80.11018	7/25/2020	Private swamp E of Bulow Co. Park	Charleston	SC	y	1		1						1 larva - 2nd instar	yes
Y	32.8127	-80.11025	7/25/2020	Private swamp E of Bulow Co. Park	Charleston	SC	n										yes
Y	32.81275	-80.11026	7/25/2020	Private swamp E of Bulow Co. Park	Charleston	SC	n										yes
Y	32.81291	-80.11033	7/25/2020	Private swamp E of Bulow Co. Park	Charleston	SC	n										yes
Y	32.81305	-80.11028	7/25/2020	Private swamp E of Bulow Co. Park	Charleston	SC	n										yes
Y	32.81966	-80.11721	7/28/2020	Bulow County Park area	Charleston	SC	n										yes
Y	32.81988	-80.11735	7/28/2020	Bulow County Park area	Charleston	SC	n										yes
Y	32.82006	-80.11795	7/28/2020	Bulow County Park area	Charleston	SC	n										yes
Y	32.82019	-80.11817	7/28/2020	Bulow County Park area	Charleston	SC	n										yes
Y	32.82021	-80.11828	7/28/2020	Bulow County Park area	Charleston	SC	n										yes
Y	32.82016	-80.11841	7/28/2020	Bulow County Park area	Charleston	SC	n										yes
Y	32.81794	-80.1159	8/13/2020	Bulow County Park area	Charleston	SC	n										yes
Y	32.81786	-80.11581	8/13/2020	Bulow County Park area	Charleston	SC	y	1			1					1 larva - 3rd instar	yes
Y	32.81783	-80.11561	8/13/2020	Bulow County Park area	Charleston	SC	n										yes
Y	32.8177	-80.11581	8/13/2020	Bulow County Park area	Charleston	SC	n										yes
Y	32.81768	-80.11762	8/13/2020	Bulow County Park area	Charleston	SC	n										yes
Y	32.82671	-80.13164	4/11/2020	Bulow County Park area	Charleston	SC	n										yes
Y	32.81727	-80.11605	8/17/2020	Bulow County Park area	Charleston	SC	n										yes
Y	32.81695	-80.11594	8/17/2020	Bulow County Park area	Charleston	SC	n										yes
Y	32.81765	-80.11625	8/17/2020	Bulow County Park area	Charleston	SC	y	1		1						1 larva - 2nd instar	yes
Y	32.81638	-80.11462	8/17/2020	Bulow County Park area	Charleston	SC	y	1		1						1 larva - 2nd instar	yes
Y	32.83019	-80.13959	11/24/2020	Bulow County Park area	Charleston	SC	n										yes
Y	32.80423	-80.11931	1/5/2021	Bear Swamp	Charleston	SC	n										yes
Y	32.74245	-80.39747	8/3/2019	Penny Creek swamp	Charleston	SC	n										no
Y	33.16948	-79.79027	8/17/2018	Nicholson Creek swamp	Berkeley	SC	n										no
Y	33.16917	-79.79067	8/17/2018	Nicholson Creek swamp	Berkeley	SC	n										no
Y	33.1699	-79.78942	8/17/2018	Nicholson Creek swamp	Berkeley	SC	n										no
Y	33.16968	-79.78888	8/17/2018	Nicholson Creek swamp	Berkeley	SC	n										no
Y	33.1697	-79.78862	8/17/2018	Nicholson Creek swamp	Berkeley	SC	n										no
Y	33.16953	-79.7884	8/17/2018	Nicholson Creek swamp	Berkeley	SC	n										no
Y	33.16985	-79.78722	8/17/2018	Nicholson Creek swamp	Berkeley	SC	n										no
Y	33.79257	-79.26076	1/3/2020	Little Pee Dee River swamp	Marion	SC	n										no
Y	33.79298	-79.26077	1/3/2020	Little Pee Dee River swamp	Marion	SC	n										no
Y	33.793	-79.26069	1/3/2020	Little Pee Dee River swamp	Marion	SC	n										no
Y	33.79314	-79.26077	1/3/2020	Little Pee Dee River swamp	Marion	SC	n										no
Y	33.79361	-79.26085	1/3/2020	Little Pee Dee River swamp	Marion	SC	n										no
Y	33.79389	-79.26101	1/3/2020	Little Pee Dee River swamp	Marion	SC	n										no
Y	33.79489	-79.26123	1/3/2020	Little Pee Dee River swamp	Marion	SC	n										no
Y	33.22263	-79.46922	8/24/2018	Santee River swamp	Berkeley	SC	n										no
Y	33.22283	-79.46925	8/24/2018	Santee River swamp	Berkeley	SC	n										no
Y	33.23195	-79.48193	8/24/2018	Santee River swamp	Berkeley	SC	n										no
Y	33.23187	-79.48186	8/24/2018	Santee River swamp	Berkeley	SC	n										no
Y	33.13336	-79.80154	7/4/2018	Turkey Creek swamp	Berkeley	SC	n										yes
Y	33.13646	-79.79885	7/23/2018	Turkey Creek swamp	Berkeley	SC	n										yes
Y	33.13336	-79.80154	7/4/2018	Turkey Creek swamp	Berkeley	SC	n										yes
Y	33.13467	-79.80097	7/28/2018	Turkey Creek swamp	Berkeley	SC	n										yes
Y	33.13413	-79.8004	7/28/2018	Turkey Creek swamp	Berkeley	SC	n										yes
Y	33.12658	-79.77733	7/4/2018	Turkey Creek swamp	Berkeley	SC	n										yes
Y	33.1268	-79.7774	7/4/2018	Turkey Creek swamp	Berkeley	SC	n										yes
Y	33.12613	-79.7779	7/4/2018	Turkey Creek swamp	Berkeley	SC	n										yes
Y	33.12673	-79.77793	7/4/2018	Turkey Creek swamp	Berkeley	SC	n										yes
Y	33.13147	-79.7843	7/26/2018	Turkey Creek swamp	Berkeley	SC	n										yes
Y	33.13667	-79.79862	8/7/2018	Turkey Creek swamp	Berkeley	SC	n										yes
Y	33.13637	-79.79842	8/7/2018	Turkey Creek swamp	Berkeley	SC	n										yes
Y	33.136	-79.79798	8/7/2018	Turkey Creek swamp	Berkeley	SC	n										yes
Y	33.1355	-79.79733	8/7/2018	Turkey Creek swamp	Berkeley	SC	n										yes
Y	33.1356	-79.7986	8/7/2018	Turkey Creek swamp	Berkeley	SC	n										yes
Y	33.13557	-79.7991	8/7/2018	Turkey Creek swamp	Berkeley	SC	n										yes
Y	33.1357	-79.79937	8/7/2018	Turkey Creek swamp	Berkeley	SC	n										yes
Y	33.13402	-79.80083	8/11/2018	Turkey Creek swamp	Berkeley	SC	n										yes
Y	33.13422	-79.80047	8/11/2018	Turkey Creek swamp	Berkeley	SC	n										yes
Y	33.13433	-79.80065	8/11/2018	Turkey Creek swamp	Berkeley	SC	n										yes
Y	33.13158	-79.78278	8/8/2018	Turkey Creek swamp	Berkeley	SC	n										yes
Y	33.13103	-79.78302	8/8/2018	Turkey Creek swamp	Berkeley	SC	n										yes
Y	33.13113	-79.78275	8/8/2018	Turkey Creek swamp	Berkeley	SC	n										yes
Y	33.13075	-79.78223	8/8/2018	Turkey Creek swamp	Berkeley	SC	n										yes
Y	33.13097	-79.78215	8/8/2018	Turkey Creek swamp	Berkeley	SC	n										yes
Y	33.13112	-79.78175	8/8/2018	Turkey Creek swamp	Berkeley	SC	n										yes
Y	33.13127	-79.78143	8/8/2018	Turkey Creek swamp	Berkeley	SC	n										yes
Y	33.13117	-79.78108	8/8/2018	Turkey Creek swamp	Berkeley	SC	n										yes
Y	33.13142	-79.78095	8/8/2018	Turkey Creek swamp	Berkeley	SC	n										yes
Y	33.12995	-79.78372	8/11/2018	Turkey Creek swamp	Berkeley	SC	n										yes
Y	33.1304	-79.7836	8/11/2018	Turkey Creek swamp	Berkeley	SC	n										yes
Y	33.1302	-79.78362	8/11/2018	Turkey Creek swamp	Berkeley	SC	n										yes
Y	33.1304	-79.78305	8/11/2018	Turkey Creek swamp	Berkeley	SC	n										yes
Y	33.13073	-79.78255	8/11/2018	Turkey Creek swamp	Berkeley	SC	n										yes
Y	33.13063	-79.7833	8/11/2018	Turkey Creek swamp	Berkeley	SC	n										yes
Y	33.13065	-79.78382	8/11/2018	Turkey Creek swamp	Berkeley	SC	n										yes
Y	33.13023	-79.78405	8/11/2018	Turkey Creek swamp	Berkeley	SC	n										yes
Y	33.15372	-79.80982	8/11/2018	Turkey Creek swamp	Berkeley	SC	n										yes
Y	33.15392	-79.80993	8/11/2018	Turkey Creek swamp	Berkeley	SC	n										yes
Y	33.15428	-79.80968	8/11/2018	Turkey Creek swamp	Berkeley	SC	n										yes
Y	33.15397	-79.8089	8/11/2018	Turkey Creek swamp	Berkeley	SC	n										yes
Y	33.15343	-79.80933	8/11/2018	Turkey Creek swamp	Berkeley	SC	n										yes
Y	33.15327	-79.80918	8/11/2018	Turkey Creek swamp	Berkeley	SC	n										yes
Y	33.15302	-79.80933	8/11/2018	Turkey Creek swamp	Berkeley	SC	n										yes
Y	33.15323	-79.80948	8/11/2018	Turkey Creek swamp	Berkeley	SC	n										yes
Y	33.1526	-79.80968	8/11/2018	Turkey Creek swamp	Berkeley	SC	n										yes
Y	33.15275	-79.80988	8/11/2018	Turkey Creek swamp	Berkeley	SC	n										yes
Y	33.15302	-79.81	8/11/2018	Turkey Creek swamp	Berkeley	SC	n										yes
Y	33.13775	-79.79367	8/11/2018	Turkey Creek swamp	Berkeley	SC	n										yes
Y	33.13732	-79.79242	8/11/2018	Turkey Creek swamp	Berkeley	SC	n										yes
Y	33.13722	-79.79223	8/11/2018	Turkey Creek swamp	Berkeley	SC	n										yes
Y	33.13678	-79.792	8/11/2018	Turkey Creek swamp	Berkeley	SC	n										yes
Y	33.13245	-79.78648	8/17/2018	Turkey Creek swamp	Berkeley	SC	n										yes
Y	33.13245	-79.78668	8/17/2018	Turkey Creek swamp	Berkeley	SC	n										yes
Y	33.13228	-79.78715	8/17/2018	Turkey Creek swamp	Berkeley	SC	n										yes
Y	33.13277	-79.78692	8/17/2018	Turkey Creek swamp	Berkeley	SC	n										yes
Y	33.13292	-79.78727	8/17/2018	Turkey Creek swamp	Berkeley	SC	n										yes
Y	33.13302	-79.78752	8/17/2018	Turkey Creek swamp	Berkeley	SC	n										yes
Y	33.1329	-79.78798	8/17/2018	Turkey Creek swamp	Berkeley	SC	n										yes
Y	33.13312	-79.78802	8/17/2018	Turkey Creek swamp	Berkeley	SC	n										yes
Y	33.13355	-79.78788	8/17/2018	Turkey Creek swamp	Berkeley	SC	n										yes
Y	33.13355	-79.78793	8/17/2018	Turkey Creek swamp	Berkeley	SC	n										yes
Y	33.13377	-79.78817	8/17/2018	Turkey Creek swamp	Berkeley	SC	n										yes
Y	33.13402	-79.78857	8/17/2018	Turkey Creek swamp	Berkeley	SC	n										yes
Y	33.13412	-79.78875	8/17/2018	Turkey Creek swamp	Berkeley	SC	n										yes
Y	33.13428	-79.78893	8/17/2018	Turkey Creek swamp	Berkeley	SC	n										yes
Y	33.13432	-79.7892	8/17/2018	Turkey Creek swamp	Berkeley	SC	n										yes
Y	33.13447	-79.78975	8/17/2018	Turkey Creek swamp	Berkeley	SC	n										yes
Y	33.13447	-79.78988	8/17/2018	Turkey Creek swamp	Berkeley	SC	n										yes
Y	33.13455	-79.78987	8/17/2018	Turkey Creek swamp	Berkeley	SC	n										yes
Y	33.13472	-79.78985	8/17/2018	Turkey Creek swamp	Berkeley	SC	n										yes
Y	33.13488	-79.79013	8/17/2018	Turkey Creek swamp	Berkeley	SC	n										yes
Y	33.13507	-79.79028	8/17/2018	Turkey Creek swamp	Berkeley	SC	n										yes
Y	33.13522	-79.79047	8/17/2018	Turkey Creek swamp	Berkeley	SC	n										yes
Y	33.13543	-79.79065	8/17/2018	Turkey Creek swamp	Berkeley	SC	n										yes
Y	33.13655	-79.79143	8/17/2018	Turkey Creek swamp	Berkeley	SC	n										yes
Y	33.13687	-79.79175	8/17/2018	Turkey Creek swamp	Berkeley	SC	n										yes
Y	33.1369	-79.79215	8/17/2018	Turkey Creek swamp	Berkeley	SC	n										yes
Y	33.137	-79.7923	8/17/2018	Turkey Creek swamp	Berkeley	SC	n										yes
Y	33.13717	-79.79225	8/17/2018	Turkey Creek swamp	Berkeley	SC	n										yes
Y	33.13723	-79.79245	8/17/2018	Turkey Creek swamp	Berkeley	SC	n										yes
[truncated: 11,146 more rows]
